# Supplementary material for: Genome and transcriptome analysis to understand the role diversification of cytochrome P450 gene under excess nitrogen treatment
Source: BMC Plant Biol. 2021 Oct 6;21:447. doi: 10.1186/s12870-021-03224-x (PMC8493724; doi:10.1186/s12870-021-03224-x)
Supplement: Supplementary file 5 — Additional file 5: Table S1. Detailed information about the PnCYPs in the Panax notoginseng. [file 12870_2021_3224_MOESM5_ESM.xls]

## Sheet: Sheet1
Clans	Subfamily	Name	Sequenced ID	Scaffold	Location	ORF length	Length	PI	MW	Chr.
						(bp)	(aa)		(Da)
51 clan	51	PnCYP51G1	Ppse_ynau_039262	scaffold2565	90617-92952(+)	1320	439	6.61	49634.6
		PnCYP51G2	Ppse_ynau_066084	scaffold16290	20605-24139(+)	1659	552	8.92	63032.4	4
71 clan	71	PnCYP71A1	Ppse_ynau_002131	C4946419	12620-14952(-)	1509	502	8.43	56983.3	8
		PnCYP71A2	Ppse_ynau_039335	scaffold17044	123220-124834(+)	1515	504	7.73	56463.5	2
		PnCYP71A3	Ppse_ynau_077461	C4947251	3605-5272(-)	1575	524	6.78	58824.2	2
		PnCYP71A4	Ppse_ynau_077462	C4947251	6227-8791(-)	1338	445	7.12	50289.2	2
		PnCYP71A5	Ppse_ynau_081520	scaffold21644	85892-87536(+)	1506	501	7.23	57473.3	4
		PnCYP71A6	Ppse_ynau_089092	scaffold7752	96194-99702(+)	1527	508	8.87	57772.4	8
		PnCYP71A7	Ppse_ynau_089093	scaffold7752	106171-107893(+)	1311	436	7.09	49771.6
		PnCYP71A8	Ppse_ynau_110530	C4942261	2754-4921(-)	1338	445	5.5	50883.4	9
		PnCYP71D1	Ppse_ynau_024173	C4866111	2191-3800(+)	1524	507	8.3	57375.1	7
		PnCYP71D2	Ppse_ynau_027986	scaffold16656	69718-76412(-)	1962	653	8.53	73959
		PnCYP71D3	Ppse_ynau_027991	scaffold16656	220499-222186(-)	1545	514	6.88	58215.6	6
		PnCYP71D4	Ppse_ynau_032190	C4969903	48746-96770(-)	2418	805	6.09	91508.9
		PnCYP71D5	Ppse_ynau_037269	scaffold31721	21931-23557(-)	1500	499	8.28	56041.2
		PnCYP71D6	Ppse_ynau_037270	scaffold31721	25494-270789(-)	1503	500	7.99	56546.7	4
		PnCYP71D7	Ppse_ynau_044795	scaffold36102	30293-32033(-)	1524	507	8.63	57353.7	4
		PnCYP71D8	Ppse_ynau_055812	scaffold29440	7045-8863(+)	1515	504	8.77	56925	4
		PnCYP71D9	Ppse_ynau_056249	scaffold23495	11222-12681(+)	822	273	6.02	31329.8	9
		PnCYP71D10	Ppse_ynau_068071	scaffold12487	217076-218731(-)	1563	520	7.57	58837.3	4
		PnCYP71D11	Ppse_ynau_074405	scaffold2715	108476-110169(+)	1524	507	6.74	57597.1	4
		PnCYP71D12	Ppse_ynau_075655	scaffold5736	219816-221316(+)	1413	470	7.22	53262.9	5
		PnCYP71D13	Ppse_ynau_080765	scaffold11202	22962-26583(-)	1881	626	7.7	71756.8	6
		PnCYP71D14	Ppse_ynau_085532	C4956057	50363-52921(+)	1458	485	8.64	54743.7	4
		PnCYP71D15	Ppse_ynau_091724	scaffold17101	7123-8545(-)	1308	435	6.2	49158.5	6
		PnCYP71D16	Ppse_ynau_095433	scaffold17460	11071-12669(-)	1524	507	8.3	57569.3	7
		PnCYP71D17	Ppse_ynau_114533	scaffold6954	25157-26579(-)	1308	435	6.06	49198.5	6
		PnCYP71D18	Ppse_ynau_128784	scaffold9257	3996-5820(+)	1533	510	8.56	57411.8	4
		PnCYP71D19	Ppse_ynau_140455	scaffold20053	35252-36674(-)	1308	435	6.06	49168.5
	73	PnCYP73A1	Ppse_ynau_127685	scaffold11709	17428-22464(+)	1518	505	9.1	58047.4	11
		PnCYP73A2	Ppse_ynau_133926	scaffold32646	73781-75476(+)	1320	439	6.69	50674.6	9
	75	PnCYP75B1	Ppse_ynau_032282	scaffold3689	51517-54886(+)	1575	524	8.41	58078.6
		PnCYP75B2	Ppse_ynau_093515	scaffold33396	56677-58312(+)	1383	460	6.58	51412.2
	76	PnCYP76A1	Ppse_ynau_004725	scaffold4766	190287-196640(+)	2418	805	8.91	91891.8	5
		PnCYP76A2	Ppse_ynau_004726	scaffold4766	200533-202450(+)	1524	507	8.81	58014.6	5
		PnCYP76A3	Ppse_ynau_010215	scaffold12264	56704-58811(+)	1542	513	6.92	58598.1	5
		PnCYP76A4	Ppse_ynau_063609	scaffold2545	233927-237293(+)	1476	491	8.43	55428.9	10
		PnCYP76A5	Ppse_ynau_092449	scaffold13214	60149-61896(-)	1530	509	8.75	58074.5	5
		PnCYP76A6	Ppse_ynau_102800	scaffold10780	139336-142465(-)	1515	504	6.77	56860.7	5
		PnCYP76A7	Ppse_ynau_131586	scaffold1542	5127-6839(+)	1407	468	8.85	53118.5	5
		PnCYP76A8	Ppse_ynau_062076	C4928419	21794-24043(+)	1569	522	8.38	58975.7	11
		PnCYP76A9	Ppse_ynau_108138	scaffold25099	6980-8677(-)	627	208	6.31	23513.4
		PnCYP76B1	Ppse_ynau_030344	scaffold46	37065-38877(-)	1506	501	6.91	56279.7
		PnCYP76B2	Ppse_ynau_090312	scaffold21789	45896:47572:-	1512	503	8.75	57257.3	9
		PnCYP76B3	Ppse_ynau_093783	C4775807	301-1698(-)	1398	465	9.04	52927
		PnCYP76B4	Ppse_ynau_097343	C4958161	27658-29323(-)	1293	430	6.57	48907.7	6
		PnCYP76B5	Ppse_ynau_105812	scaffold28967	4959-6882(-)	1485	494	8.57	56151.2	9
		PnCYP76B6	Ppse_ynau_106824	scaffold10089	87190-88881(+)	1326	441	8.96	49703.1	11
		PnCYP76B7	Ppse_ynau_134612	C4933823	14222-16025(-)	1506	501	9	56418.8
		PnCYP76B8	Ppse_ynau_136800	scaffold12889	168646-170393(+)	1323	440	6.58	50203
	77	PnCYP77A1	Ppse_ynau_069484	C4932861	8534-10069(+)	1536	511	9.04	57582.5	7
		PnCYP77A2	Ppse_ynau_093298	scaffold3207	101305-102846(-)	1542	513	9	58230.6	11
	78	PnCYP78A1	Ppse_ynau_040605	scaffold18947	16096-17904(+)	1509	502	8.64	55887.6	12
		PnCYP78A2	Ppse_ynau_073944	scaffold29754	12487-13104(-)	618	205	6.08	22511.2	11
		PnCYP78A3	Ppse_ynau_076866	scaffold34666	16165-18542(+)	1575	524	7.71	58730.1	6
		PnCYP78A4	Ppse_ynau_093443	scaffold28112	69340-71044(-)	1617	538	8.5	59691	8
		PnCYP78A5	Ppse_ynau_114827	scaffold9701	100456-103051(+)	1305	434	9.02	48551.7
	79	PnCYP79A1	Ppse_ynau_039920	scaffold19806	691-1329(+)	639	212	6.97	23514.3	10
		PnCYP79A2	Ppse_ynau_044869	C4960971	61998-66157(+)	1458	485	6.88	54709.3	7
		PnCYP79A3	Ppse_ynau_046163	scaffold26070	8277-10680(-)	1560	519	8.62	58412.1	10
		PnCYP79A4	Ppse_ynau_102914	scaffold3567	210769-211455(+)	687	228	6.59	25118.1
	81	PnCYP81B1	Ppse_ynau_010518	scaffold4855	25230-26986(-)	1233	410	5.85	46593.3
		PnCYP81B2	Ppse_ynau_010519	scaffold4855	39086-41056(-)	1497	498	8.78	56031.9
		PnCYP81B3	Ppse_ynau_022742	scaffold2806	37912-40175(+)	1356	451	7.21	51038.7	10
		PnCYP81B4	Ppse_ynau_038248	scaffold21706	10783-12557(+)	1497	498	7.25	56257.1	6
		PnCYP81B5	Ppse_ynau_041713	scaffold28806	35019-38083(+)	1521	506	8.51	57971.2	10
		PnCYP81B6	Ppse_ynau_048359	C4917821	13987-19194(-)	2001	666	9.51	76806.2
		PnCYP81B7	Ppse_ynau_101771	scaffold31782	12492-16199(+)	1530	509	8.7	58259.8	5
		PnCYP81B8	Ppse_ynau_129151	scaffold30073	4090-7797(-)	1530	509	8.7	58259.8
	82	PnCYP82C1	Ppse_ynau_028614	scaffold27088	11257-13120(-)	1596	531	6.53	60175.9	10
		PnCYP82C2	Ppse_ynau_037418	scaffold270	48876-50869(-)	1575	524	8.58	59211.6	1
		PnCYP82C3	Ppse_ynau_057508	C4952711	18721-25112(-)	1578	525	8.69	59065.7
		PnCYP82C4	Ppse_ynau_057509	C4952711	26682-28676(-)	1578	525	8.79	59382.6
		PnCYP82C5	Ppse_ynau_067305	scaffold22641	37038-39347(+)	1599	532	8.31	59779	12
		PnCYP82C6	Ppse_ynau_077182	scaffold10680	7059-8875(-)	1581	526	8.12	59498.1	12
		PnCYP82G1	Ppse_ynau_068975	scaffold35183	9307-11035(+)	1560	519	8.9	59040.3	11
	84	PnCYP84A1	Ppse_ynau_031114	scaffold16910	52463-54301(-)	1338	445	6.68	50427.3	6
		PnCYP84A2	Ppse_ynau_087390	C4953721	9830-12070(+)	1440	479	7.98	54231.9	2
	89	PnCYP89A1	Ppse_ynau_054980	C4939377	5330-6280(+)	951	316	5.9	36116.6	4
	92	PnCYP92A1	Ppse_ynau_008837	scaffold20139	11338-13146(+)	1539	512	8.13	58504.3	5
	93	PnCYP93A1	Ppse_ynau_004310	C4964081	59501-61486(+)	1575	524	6.49	59116.1
	98	PnCYP98A1	Ppse_ynau_023252	scaffold11177	28050-31653(+)	1527	508	8.64	57822.9	10
		PnCYP98A2	Ppse_ynau_030440	scaffold13620	62747-69602(-)	1533	510	8.86	57899.3	4
	701	PnCYP701A1	Ppse_ynau_103839	C4970657	1769-4608(+)	1398	465	6.82	53137.3	12
		PnCYP701A2	Ppse_ynau_110470	scaffold20066	19119-22562(+)	1401	466	5.92	53611.7	10
	703	PnCYP703A1	Ppse_ynau_135775	scaffold27129	69197-71607(-)	1560	519	8.33	59083.6	4
	706	PnCYP706A1	Ppse_ynau_009394	scaffold3943	356-2276(-)	1623	540	6.85	60596.1	11
	712	PnCYP712A1	Ppse_ynau_004309	C4964081	52308-57742(+)	2073	690	9.27	76698.4
		PnCYP712A2	Ppse_ynau_023182	scaffold20340	25025-26860(+)	1554	517	8.49	57950.5	10
		PnCYP712A3	Ppse_ynau_023183	scaffold20340	29780-32179(+)	1554	517	8.69	58673.5	10
	736	PnCYP736A1	Ppse_ynau_004156	scaffold14702	16590-75186(+)	2883	960	6.72	108626
		PnCYP736A2	Ppse_ynau_017875	scaffold2845	55110-58251(+)	1524	507	6.96	57360.8	5
		PnCYP736A3	Ppse_ynau_032364	scaffold35472	50258-52019(-)	1521	506	8.75	56965.4	6
		PnCYP736A4	Ppse_ynau_036528	scaffold14495	14614-17867(+)	1518	505	7.31	57185.5	6
		PnCYP736A5	Ppse_ynau_066565	scaffold22495	9430-11656(-)	1518	505	7.76	57181.5	6
		PnCYP736A6	Ppse_ynau_083430	scaffold7616	5665-8921(+)	1497	498	7.71	56302.9	2
		PnCYP736A7	Ppse_ynau_085121	scaffold17848	1840-3771(+)	1503	500	7.75	56053.1	5
		PnCYP736A8	Ppse_ynau_088969	scaffold6978	38226-40192(-)	1524	507	7.21	57676.1
		PnCYP736A9	Ppse_ynau_101419	scaffold15721	317-2158(-)	1503	500	8.1	56871.4
		PnCYP736A10	Ppse_ynau_101425	scaffold15721	16581-18422(-)	1503	500	8.37	56904.5
		PnCYP736A11	Ppse_ynau_101428	scaffold15721	32280-34438(-)	1491	496	6.72	56260.5
		PnCYP736A12	Ppse_ynau_109550	scaffold3132	9443-18375(-)	1995	664	6.83	75532.2	5
		PnCYP736A13	Ppse_ynau_114907	scaffold20372	8028-10380(-)	1521	506	8.66	57341.1
		PnCYP736A14	Ppse_ynau_139065	C4897423	2410-11625(+)	3120	1039	8.43	117437
72 clan	72	PnCYP72A1	Ppse_ynau_059643	scaffold20941	16621-19133(+)	1557	518	8.93	59483.4	4
		PnCYP72A2	Ppse_ynau_063485	C4913069	3539-6643(+)	1551	516	8.76	58784.4	9
		PnCYP72A3	Ppse_ynau_081974	scaffold495	43656-47140(-)	1565	517	9.49	59151.1	3
		PnCYP72A4	Ppse_ynau_101633	scaffold7681	7354-10631(+)	1167	388	8.98	44457.1	4
		PnCYP72A5	Ppse_ynau_120062	scaffold1627	106528-114229(+)	2778	925	8.53	105749
		PnCYP72A6	Ppse_ynau_128505	C4774527	54-1625(+)	1572	523	9.26	59713.6
		PnCYP72A7	Ppse_ynau_133601	scaffold7047	102930-106176(+)	1497	498	8.94	57133.7	4
		PnCYP72A8	Ppse_ynau_136507	C4942469	32113-35070(-)	1542	513	9.03	58754.5
		PnCYP72A9	Ppse_ynau_137078	scaffold27818	8187-10045(-)	1260	429	8.61	47872.7
	714	PnCYP714A1	Ppse_ynau_016355	scaffold11608	215918-217613(-)	1218	405	7.51	45468.7	5
		PnCYP714C1	Ppse_ynau_063668	scaffold14360	106458-109204(-)	1599	532	8.86	60413.9	1
		PnCYP714C2	Ppse_ynau_108772	scaffold12801	41729-43877(-)	1554	517	9.35	58078.3	8
	715	PnCYP715A1	Ppse_ynau_040345	scaffold13856	62799-66774(-)	1107	368	9.46	41992.8	10
	734	PnCYP734A1	Ppse_ynau_051572	scaffold113	565260-569073(-)	1626	541	9.4	61541.7
		PnCYP734A2	Ppse_ynau_052507	scaffold30002	20724-22735(+)	1542	513	9.25	58465.4	4
		PnCYP734A3	Ppse_ynau_057453	scaffold7633	19081-27094(-)	2043	680	9.04	78043.2	10
		PnCYP734A4	Ppse_ynau_092687	scaffold2376	269822-273182(+)	1518	505	9.17	58800.3	5
		PnCYP734A5	Ppse_ynau_119505	scaffold2706	15124-18434(+)	1638	545	9.02	62300.8	3
	735	PnCYP735A1	Ppse_ynau_113315	scaffold5492	7074-8525(-)	765	254	7.05	28624.3	6
	749	PnCYP749A1	Ppse_ynau_052505	scaffold30002	13388-15410(-)	1425	474	9.29	54416	11
		PnCYP749A2	Ppse_ynau_111676	scaffold6296	24518-42109(+)	2877	985	9.38	110394	1
74 clan	74	PnCYP74A1	Ppse_ynau_039255	scaffold5241	33415-34986(+)	1572	523	8.44	59210.2	12
		PnCYP74B1	Ppse_ynau_071090	C4952373	45362-46380(-)	906	301	8.96	33681.7	5
		PnCYP74A2	Ppse_ynau_130479	scaffold6924	6929-8497(-)	1569	522	6.03	58403.2
		PnCYP74B2	Ppse_ynau_132802	scaffold2750	48861-49877(+)	1017	338	6.17	38180.8
85 clan	85	PnCYP85A1	Ppse_ynau_009297	scaffold585	11281-14169(-)	1395	464	9.21	53525.1	5
		PnCYP85A2	Ppse_ynau_043269	scaffold32374	14035-16987(-)	1251	416	9.08	48367.2
		PnCYP85A3	Ppse_ynau_119292	scaffold8069	25098-29466(-)	1407	468	9.15	53547.2	4
	87	PnCYP87A1	Ppse_ynau_001484	C4942383	1775-6139(-)	1428	475	8.52	53616.1	3
		PnCYP87A2	Ppse_ynau_116903	scaffold8400	66208-69844(+)	1623	540	9.25	57264.7
		PnCYP87A3	Ppse_ynau_129460	scaffold16451	18475-20842(-)	1470	489	9.25	56229.5	9
	88	PnCYP88A1	Ppse_ynau_044080	scaffold3672	7826-13754(+)	1764	587	8.71	66472.5	6
		PnCYP88A2	Ppse_ynau_066084	scaffold16290	20605-24139(+)	1659	552	8.92	63032.4	11
		PnCYP88A3	Ppse_ynau_113267	scaffold17745	15559-18942(-)	1443	480	9.11	54867.6	6
		PnCYP88A4	Ppse_ynau_117976	C4935417	10991-12947(-)	1215	404	9.06	46614	1
		PnCYP88A5	Ppse_ynau_118511	C4968769	41512-65027(+)	1830	609	9.21	69972.7
		PnCYP88A6	Ppse_ynau_134950	scaffold16458	1906-5847(+)	1269	422	9.13	48477.2	2
	90	PnCYP90A1	Ppse_ynau_004804	scaffold13529	12885-19130(+)	1440	479	9.37	54571.5	7
		PnCYP90A2	Ppse_ynau_104417	scaffold32418	19108-26643(+)	1443	480	8.22	54827.6	5
		PnCYP90B1	Ppse_ynau_014742	scaffold31543	17785-22094(-)	1242	413	8.99	47419.7	10
		PnCYP90B2	Ppse_ynau_136698	scaffold23003	36721-39183(+)	1416	471	9.24	53511	6
		PnCYP90D1	Ppse_ynau_064972	scaffold6854	97596-100924(-)	1479	492	9.05	55791.5
	707	PnCYP707A1	Ppse_ynau_025503	C4966469	34126-36934(+)	1296	431	9.11	49096.9	10
		PnCYP707A2	Ppse_ynau_058495	scaffold19915	22296-26358(+)	1224	407	8.13	46088.1	10
		PnCYP707A3	Ppse_ynau_079082	scaffold3718	74901-77277(+)	1404	467	9	53153.3	9
		PnCYP707A4	Ppse_ynau_092455	scaffold2023	22497-24875(-)	1425	474	9.15	53657.1
	716	PnCYP716A1	Ppse_ynau_016358	scaffold11608	232727-235856(-)	1242	413	8.02	46257.7	10
		PnCYP716A2	Ppse_ynau_065611	scaffold21611	78677-80077(+)	1188	395	8.99	45121.2	6
		PnCYP716A3	Ppse_ynau_084634	scaffold16197	46534-49172(+)	1245	414	8.43	47271	6
		PnCYP716A4	Ppse_ynau_090609	scaffold10167	7330-9022(-)	1449	482	8.63	54683.9	4
		PnCYP716A5	Ppse_ynau_090760	scaffold10166	55817-57509(+)	1449	482	8.63	54683.9
		PnCYP716A6	Ppse_ynau_096532	scaffold13491	117004-119954(+)	1359	452	9.35	51404	12
		PnCYP716A7	Ppse_ynau_099148	scaffold9395	35034-37146(+)	1440	479	9.15	54302.8	4
86 clan	86	PnCYP86A1	Ppse_ynau_052106	scaffold24760	152515-155956(+)	2664	887	8.84	100179
		PnCYP86A2	Ppse_ynau_078303	scaffold6633	15801-17432(-)	1632	543	8.59	61168.7	4
		PnCYP86A3	Ppse_ynau_097918	scaffold5172	97391-99028(+)	1638	545	8.21	61995.8	9
		PnCYP86A4	Ppse_ynau_134854	scaffold14214	38783-40309(+)	1527	508	9.42	58079.1	11
		PnCYP86B1	Ppse_ynau_028281	scaffold6925	284059-285633(-)	1575	524	7.2	60320.1	2
		PnCYP86B2	Ppse_ynau_131074	scaffold5872	107912-109763(+)	1623	540	8.69	62274.3	12
	94	PnCYP94A1	Ppse_ynau_013595	scaffold2922	35892-37397(+)	1506	501	9.15	56983.5	6
		PnCYP94A2	Ppse_ynau_078627	scaffold23081	29127-30602(+)	1476	491	9.41	56065.6	2
		PnCYP94A3	Ppse_ynau_108588	scaffold5262	24579-26114(-)	1536	511	8.44	58750.9
		PnCYP94B1	Ppse_ynau_022634	scaffold22429	88362-96193(-)	1593	530	7.05	60791.6	7
		PnCYP94B2	Ppse_ynau_110946	scaffold17262	1580-3115(+)	1536	511	8.81	59212.4
		PnCYP94C1	Ppse_ynau_004201	scaffold5161	28468-29691(+)	1224	407	8.97	46515.8	5
		PnCYP94C2	Ppse_ynau_064700	scaffold643	7119-8339(+)	1221	406	9.45	46526.9	5
		PnCYP94C3	Ppse_ynau_127067	scaffold12066	8837-10255(-)	1419	472	9.04	53479.9	9
	96	PnCYP96A1	Ppse_ynau_001581	scaffold15570	54306-55826(-)	1521	506	7.32	58247
		PnCYP96A2	Ppse_ynau_018494	scaffold10862	100459-102027(+)	1569	522	8.63	59498.9	10
		PnCYP96A3	Ppse_ynau_025766	scaffold1638	72765-74093(+)	1329	442	7.2	51318.3
		PnCYP96A4	Ppse_ynau_034257	scaffold35666	18733-20172(+)	1440	479	8.64	54548.3	6
		PnCYP96A5	Ppse_ynau_064402	C4932973	20046-21568(-)	1347	448	8.49	50786.2	11
		PnCYP96A6	Ppse_ynau_079727	scaffold10205	6908-8263(-)	1356	451	9.29	50856.4	6
		PnCYP96A7	Ppse_ynau_105425	scaffold1861	72089-73615(-)	1527	508	8.77	58053.8	11
	704	PnCYP704B1	Ppse_ynau_127124	scaffold19982	16694-23652(+)	2325	774	6.47	88031.3	4
		PnCYP704C1	Ppse_ynau_011107	scaffold8908	12232-14360(+)	1542	513	9.01	59093.1	4
		PnCYP704C2	Ppse_ynau_097171	scaffold1418	71718-76369(+)	1644	547	6.12	61101.4
		PnCYP704C3	Ppse_ynau_097172	scaffold1418	79622-81638(+)	1533	510	9.21	59387.7
		PnCYP704C4	Ppse_ynau_136660	scaffold19999	62734-64994(-)	1533	510	8.01	59136.1
97 clan	97	PnCYP97A1	Ppse_ynau_009609	scaffold20285	71992-103898(-)	1863	620	6.08	69395.9
		PnCYP97B1	Ppse_ynau_001347	scaffold13359	34272-46532(+)	1761	586	6.06	66019.6	9
		PnCYP97C1	Ppse_ynau_010817	scaffold21154	23682-47679(+)	6279	2092	5.17	238998
710 clan	710	PnCYP710A1	Ppse_ynau_009612	C4868443	55-1572(+)	1518	505	6.71	57095.6	6
711 clan	711	PnCYP711A1	Ppse_ynau_059487	scaffold35249	15274-18702(+)	1620	539	9.15	60881.9	5
