# Supplementary material for: Genome and transcriptome analysis to understand the role diversification of cytochrome P450 gene under excess nitrogen treatment
Source: BMC Plant Biol. 2021 Oct 6;21:447. doi: 10.1186/s12870-021-03224-x (PMC8493724; doi:10.1186/s12870-021-03224-x)
Supplement: Supplementary file 6 — Additional file 6: Table S2. Paralogous (Pn-Pn) and orthologous (Pn-Pg and Pn-At) gene pairs. [file 12870_2021_3224_MOESM6_ESM.xls]

## Sheet: Sheet1
Pn-Pn	Pn-At	Pn-Pg
PnCYP71A1/PnCYP71A7	PnCYP78A3/AtCYP78A5	PnCYP71A2/PgCYP71A2
PnCYP71A2/PnCYP71A3	PnCYP78A4/AtCYP78A7	PnCYP71A4/PgCYP71A3
PnCYP71D1/PnCYP71D16	PnCYP82C5/AtCYP82C3	PnCYP71D1/PgCYP71D4
PnCYP71D2/PnCYP71D3	PnCYP84A1/AtCYP84A4	PnCYP71D10/PgCYP71D1
PnCYP71D8/PnCYP71D14	PnCYP93A2/AtCYP93D1	PnCYP71D11/PgCYP71D7v3
PnCYP71D15/PnCYP71D17	PnCYP72A4/AtCYP72A7	PnCYP71D13/PgCYP71D7v4
PnCYP75B1/PnCYP75B2	PnCYP85A1/AtCYP85A1	PnCYP71D14/PgCYP71D7v1
PnCYP76A3/PnCYP76A5	PnCYP85A2/AtCYP85A2	PnCYP71D15/PgCYP71D7v5
PnCYP76A4/PnCYP76A6	PnCYP87A3/AtCYP87A2	PnCYP71D16/PgCYP71D7v2
PnCYP76B1/PnCYP76B7	PnCYP90A1/AtCYP90A1	PnCYP71D17/PgCYP71D7v6
PnCYP76B2/PnCYP76B8	PnCYP90B2/AtCYP90B1	PnCYP73A1/PgCYP73A1
PnCYP76B5/PnCYP76B6	PnCYP707A2/AtCYP707A2	PnCYP73A2/PgCYP73A2v2
PnCYP78A1/PnCYP78A2	PnCYP707A3/AtCYP707A1	PnCYP75B1/PgCYP75B2
PnCYP79A1/PnCYP79A3	PnCYP707A3/AtCYP707A3	PnCYP76A1/PgCYP76A2v2
PnCYP79A2/PnCYP79A4	PnCYP86A1/AtCYP86A4	PnCYP76A3/PgCYP76A2v1
PnCYP81B1/PnCYP81B2	PnCYP86A3/AtCYP86A7	PnCYP77A3/PgCYP77A1
PnCYP81B5/PnCYP81B6	PnCYP94A1/AtCYP94B3	PnCYP78A1/PgCYP78A3
PnCYP82C2/PnCYP82C4	PnCYP96A2/AtCYP96A1	PnCYP78A3/PgCYP78A4
PnCYP93A1/PnCYP93A3	PnCYP96A5/AtCYP96A2	PnCYP78A4/PgCYP78A2
PnCYP98A1/PnCYP98A2	PnCYP704B1/AtCYP704B1	PnCYP81B1/PgCYP81D4
PnCYP701A1/PnCYP701A2	PnCYP704C2/AtCYP704A1	PnCYP81B2/PgCYP81D3p
PnCYP736A1/PnCYP736A5	PnCYP704C3/AtCYP704A2	PnCYP81B5/PgCYP81D1
PnCYP736A2/PnCYP736A12	PnCYP97A1/AtCYP97A3	PnCYP81B7/PgCYP81E2
PnCYP74A1/PnCYP74A2	PnCYP97B1/AtCYP97B3	PnCYP82C1/PgCYP82D2
PnCYP74B1/PnCYP74B2	PnCYP97C1/AtCYP97C1	PnCYP82C2/PgCYP82C3v1
PnCYP72A4/PnCYP72A7	PnCYP711A1/AtCYP711A1	PnCYP82C3/PgCYP82C3v2
PnCYP72A8/PnCYP72A9		PnCYP82C6/PgCYP82D3
PnCYP734A2/PnCYP734A6		PnCYP82G1/PgCYP82C2
PnCYP734A4/PnCYP734A5		PnCYP84A1/PgCYP84A1
PnCYP85A1/PnCYP85A2		PnCYP98A1/PgCYP98A1
PnCYP87A2/PnCYP87A3		PnCYP98A2/PgCYP98A2
PnCYP88A1/PnCYP88A3		PnCYP701A2/PgCYP701A1
PnCYP88A2/PnCYP88A4		PnCYP72A2/PgCYP72A7
PnCYP90A1/PnCYP90A2		PnCYP72A3/PgCYP72A3
PnCYP716A2/PnCYP716A7		PnCYP72A4/PgCYP72A8
PnCYP86A1/PnCYP86A2		PnCYP72A5/PgCYP72A9
PnCYP94A1/PnCYP94A2		PnCYP735A5/PgCYP735A1
PnCYP96A3/PnCYP96A4		PnCYP74A1/PgCYP74A2v1
PnCYP96A5/PnCYP96A7		PnCYP74A2/PgCYP74A2v2
		PnCYP74B1/PgCYP74B1
		PnCYP74B2/PgCYP74B2v1
		PnCYP85A1/PgCYP85A1
		PnCYP85A2/PgCYP85A2v2
		PnCYP85A3/PgCYP85A2v1
		PnCYP87A1/PgCYP87A1
		PnCYP88A2/PgCYP88A1v1
		PnCYP88A4/PgCYP88A1v2
		PnCYP90A1/PgCYP90A2
		PnCYP90B2/PgCYP90B1
		PnCYP90D1/PgCYP90D2v2
		PnCYP707A1/PgCYP707A3
		PnCYP707A2/PgCYP707A2p
		PnCYP707A3/PgCYP707A1p
		PnCYP716A1/PgCYP716A52v2
		PnCYP716A2/PgCYP716A47
		PnCYP86A4/PgCYP86A1v2
		PnCYP86B2/PgCYP86B1
		PnCYP94A1/PgCYP94A3
		PnCYP94A2/PgCYP94A5
		PnCYP94A3/PgCYP94A1v1
		PnCYP94B2/PgCYP94A4
		PnCYP94C1/PgCYP94C1
		PnCYP94C3/PgCYP94C2
		PnCYP704C1/PgCYP704C5v1
		PnCYP704C2/PgCYP704C4
		PnCYP704C3/PgCYP704C3
		PnCYP97A1/PgCYP97A1
		PnCYP97B1/PgCYP97B3
		PnCYP97C1/PgCYP97B1
		PnCYP711A1/PgCYP711A1
