# Supplementary material for: Genome and transcriptome analysis to understand the role diversification of cytochrome P450 gene under excess nitrogen treatment
Source: BMC Plant Biol. 2021 Oct 6;21:447. doi: 10.1186/s12870-021-03224-x (PMC8493724; doi:10.1186/s12870-021-03224-x)
Supplement: Supplementary file 7 — Additional file 7: Table S3. Ka, Ks, Ka/Ks values for the PnCYPs genes in Panax notoginseng. [file 12870_2021_3224_MOESM7_ESM.xls]

## Sheet: Sheet1
Subfamily	Paralogous pairs	Ka	Ks	Ka/Ks
71 clan	PnCYP71A1/PnCYP71A7	0.03417	0.10733	0.3184
	PnCYP71A2/PnCYP71A3	0.08564	0.30584	0.28
	PnCYP71D1/PnCYP71D16	0.00854	0.05746	0.1486
	PnCYP71D2/PnCYP71D3	0.01319	0.03959	0.3332
	PnCYP71D8/PnCYP71D14	0.05641	0.20476	0.2755
	PnCYP71D15/PnCYP71D17	0.00298	0.00681	0.4376
	PnCYP75B1/PnCYP75B2	0.49373	1.8019	0.274
	PnCYP76A3/PnCYP76A5	0.09124	0.36231	0.2518
	PnCYP76A4/PnCYP76A6	0.07452	0.14649	0.5087
	PnCYP76B1/PnCYP76B7	0.02814	0.07954	0.3538
	PnCYP76B2/PnCYP76B8	0.1351	0.48107	0.2808
	PnCYP76B5/PnCYP76B6	0.07539	0.56787	0.1328
	PnCYP78A1/PnCYP78A2	0.08147	0.65195	0.1249
	PnCYP79A1/PnCYP79A3	0.03395	0.14261	0.2381
	PnCYP79A2/PnCYP79A4	0.03948	0.07026	0.5619
	PnCYP81B1/PnCYP81B2	0.01444	0.04743	0.3044
	PnCYP81B5/PnCYP81B6	0.25055	1.36126	0.1841
	PnCYP82C2/PnCYP82C4	0.15707	0.3626	0.4332
	PnCYP712A1/PnCYP712A2	0.22464	0.29251	0.7679
	PnCYP98A1/PnCYP98A2	0.19025	1.84513	0.1031
	PnCYP701A1/PnCYP701A2	0.09991	0.39359	0.2538
	PnCYP736A1/PnCYP736A5	0.02362	0.0297	0.7953
	PnCYP736A2/PnCYP736A12	0.2509	0.16584	1.5129
72 clan	PnCYP72A4/PnCYP72A7	0.07972	0.19413	0.4107
	PnCYP72A8/PnCYP72A9	0.15089	0.45629	0.3307
	PnCYP749A1/PnCYP749A2	0.12489	0.41397	0.3017
	PnCYP734A3/PnCYP734A4	0.27388	1.15477	0.2372
74 clan	PnCYP74A1/PnCYP74A2	0.10842	0.56193	0.1929
	PnCYP74B1/PnCYP74B2	0.10891	0.727	0.1498
85 clan	PnCYP85A1/PnCYP85A2	0.14566	0.14553	1.0009
	PnCYP87A2/PnCYP87A3	0.05363	0.2917	0.1839
	PnCYP88A1/PnCYP88A3	0.16765	0.78746	0.2129
	PnCYP88A2/PnCYP88A4	0.07051	0.44564	0.1582
	PnCYP90A1/PnCYP90A2	0.03962	0.46743	0.0848
	PnCYP716A2/PnCYP716A7	0.37726	1.34595	0.2803
86 clan	PnCYP86A1/PnCYP86A2	0.16516	0.19569	0.8439
	PnCYP94A1/PnCYP94A2	0.1289	0.76447	0.1686
	PnCYP96A3/PnCYP96A4	0.18911	0.76423	0.2475
	PnCYP96A5/PnCYP96A7	0.01693	0.0445	0.3804
