# Supplementary material for: Genome and transcriptome analysis to understand the role diversification of cytochrome P450 gene under excess nitrogen treatment
Source: BMC Plant Biol. 2021 Oct 6;21:447. doi: 10.1186/s12870-021-03224-x (PMC8493724; doi:10.1186/s12870-021-03224-x)
Supplement: Supplementary file 8 — Additional file 8: Table S4. Ka, Ks, Ka/Ks values for the PnCYPs genes in Panax notoginseng, Panax ginseng, and Arabidosis. [file 12870_2021_3224_MOESM8_ESM.xls]

## Sheet: Sheet1
Subfamily	Orthologous pairs	Ka	Ks	Ka/Ks
71 clan	PnCYP71A2/PgCYP71A2	0.01613	0.04209	0.383226
	PnCYP71A4/PgCYP71A3	0.00827	0.02234	0.370188
	PnCYP71D1/PgCYP71D4	0.10554	0.97773	0.107943
	PnCYP71D10/PgCYP71D1	0.22649	0.80963	0.279745
	PnCYP71D11/PgCYP71D7v3	0.28341	1.37756	0.205733
	PnCYP71D13/PgCYP71D7v4	0.27718	0.93597	0.296141
	PnCYP71D14/PgCYP71D7v1	0.23929	0.89863	0.266283
	PnCYP71D15/PgCYP71D7v5	0.06513	0.44017	0.147965
	PnCYP71D16/PgCYP71D7v2	0.2889	1.33997	0.215601
	PnCYP71D17/PgCYP71D7v6	0.06786	0.49275	0.137716
	PnCYP73A1/PgCYP73A1	0.00085	0.0518	0.016409
	PnCYP73A2/PgCYP73A2v2	0.00984	0.02091	0.470588
	PnCYP75B1/PgCYP75B2	0.01741	0.09056	0.192248
	PnCYP76A1/PgCYP76A2v2	0.70315	0.68176	1.03137
	PnCYP76A3/PgCYP76A2v1	0.01281	0.05181	0.247249
	PnCYP77A1/PgCYP77A1	0.10174	0.87894	0.115753
	PnCYP78A1/PgCYP78A3	0.08267	0.62654	0.131946
	PnCYP78A3/PgCYP78A4	0.00746	0.04579	0.162917
	PnCYP78A4/PgCYP78A2	0.00575	0.02594	0.221665
	PnCYP81B1/PgCYP81D4	0.1345	0.73923	0.181946
	PnCYP81B2/PgCYP81D3p	0.57405	0.53429	1.07442
	PnCYP81B5/PgCYP81D1	0.00603	0.0408	0.147794
	PnCYP81B7/PgCYP81E2	0.18654	0.90496	0.20613
	PnCYP82C1/PgCYP82D2	0.23141	0.94615	0.24458
	PnCYP82C2/PgCYP82C3v1	0.11717	0.19331	0.606124
	PnCYP82C3/PgCYP82C3v2	0.11034	0.30097	0.366614
	PnCYP82C6/PgCYP82D3	0.10161	0.4158	0.244372
	PnCYP82G1/PgCYP82C2	0.01185	0.03353	0.353414
	PnCYP84A1/PgCYP84A1	0.09557	0.62743	0.152319
	PnCYP98A1/PgCYP98A1	0.00603	0.04011	0.150336
	PnCYP98A2/PgCYP98A2	0.00428	0.03142	0.136218
	PnCYP701A2/PgCYP701A1	0.01196	0.06384	0.187343
	PnCYP78A3/AtCYP78A5	0.24102	2.29785	0.104887
	PnCYP78A4/AtCYP78A7	0.23044	1.55359	0.148325
	PnCYP82C5/AtCYP82C3	0.26897	2.15807	0.124633
	PnCYP84A1/AtCYP84A4	0.27772	2.96217	0.093755
72 clan	PnCYP72A2/PgCYP72A7	0.14393	0.8103	0.177625
	PnCYP72A3/PgCYP72A3	0.00466	0.05119	0.091033
	PnCYP72A4/PgCYP72A8	0.53304	0.32782	1.62601
	PnCYP72A5/PgCYP72A9	0.02281	0.04181	0.545563
	PnCYP735A4/PgCYP735A1	0.0403	0.30247	0.133236
	PnCYP72A4/AtCYP72A7	0.26909	3.18158	0.08458
74 clan	PnCYP74A1/PgCYP74A2v1	0.03277	0.12393	0.264423
	PnCYP74A2/PgCYP74A2v2	0.11098	0.57601	0.19267
	PnCYP74B1/PgCYP74B1	0.84686	0.47276	1.79131
	PnCYP74B2/PgCYP74B2v1	0.01574	0.04333	0.36351
85 clan	PnCYP85A1/PgCYP85A1	0.00464	0.02284	0.203152
	PnCYP85A2/PgCYP85A2v2	0.23703	1.1674	0.20304
	PnCYP85A3/PgCYP85A2v1	0.00675	0.02301	0.29335
	PnCYP87A1/PgCYP87A1	0.00454	0.02873	0.158022
	PnCYP88A2/PgCYP88A1v1	0.00643	0.02262	0.284261
	PnCYP88A4/PgCYP88A1v2	0.06685	0.36321	0.184053
	PnCYP90A1/PgCYP90A2	0.00467	0.02374	0.196714
	PnCYP90B2/PgCYP90B1	0.01089	0.00337	3.23145
	PnCYP90D1/PgCYP90D2v2	0.03312	0.05983	0.553568
	PnCYP707A1/PgCYP707A3	0.007	0.00696	1.00575
	PnCYP707A2/PgCYP707A2p	0.02258	0.03359	0.672223
	PnCYP707A3/PgCYP707A1p	0.00553	0.02279	0.24265
	PnCYP716A2/PgCYP716A47	0.01092	0.05125	0.213073
	PnCYP85A1/AtCYP85A1	0.21333	1.72404	0.123738
	PnCYP85A2/AtCYP85A2	0.24394	1.88109	0.129678
	PnCYP87A3/AtCYP87A2	0.17352	2.48186	0.069914
	PnCYP90A1/AtCYP90A1	0.16658	1.58188	0.105304
	PnCYP90B2/AtCYP90B1	0.17679	2.35848	0.074959
	PnCYP707A2/AtCYP707A2	0.21993	2.43548	0.090302
	PnCYP707A3/AtCYP707A3	0.19139	2.18145	0.087739
86 clan	PnCYP86A4/PgCYP86A1v2	0.01127	0.05736	0.196478
	PnCYP86B2/PgCYP86B1	0.00724	0.03024	0.239417
	PnCYP94A1/PgCYP94A3	0.01044	0.04472	0.233452
	PnCYP94A3/PgCYP94A1v1	0.36046	1.49187	0.241616
	PnCYP94B2/PgCYP94A4	0.01187	0.0236	0.502966
	PnCYP94C1/PgCYP94C1	0.09681	0.58035	0.166813
	PnCYP94C3/PgCYP94C2	0.00552	0.0155	0.356129
	PnCYP704C1/PgCYP704C5v1	0.01207	0.02699	0.447202
	PnCYP704C2/PgCYP704C4	0.49224	0.44132	1.11538
	PnCYP704C3/PgCYP704C3	0.40047	1.05945	0.377998
	PnCYP86A1/AtCYP86A4	0.16651	1.85604	0.089714
	PnCYP86A3/AtCYP86A7	0.19439	2.49247	0.07799
	PnCYP94A1/AtCYP94B3	0.29324	2.00821	0.146019
	PnCYP96A2/AtCYP96A1	0.44908	2.49099	0.180283
	PnCYP96A5/AtCYP96A2	0.50459	4.30001	0.117345
	PnCYP704B1/AtCYP704B1	0.15333	2.69395	0.056916
	PnCYP704C2/AtCYP704A1	0.60565	2.20098	0.275175
	PnCYP704C3/AtCYP704A2	0.28968	2.02357	0.143154
97 clan	PnCYP97A1/PgCYP97A1	0.00845	0.03071	0.275154
	PnCYP97B1/PgCYP97B3	0.00748	0.01475	0.507118
	PnCYP97C1/PgCYP97B1	0.19966	1.70926	0.11681
	PnCYP97A1/AtCYP97A3	0.1553	1.94841	0.079706
	PnCYP97B1/AtCYP97B3	0.16203	1.53387	0.105632
	PnCYP97C1/AtCYP97C1	0.13729	1.96229	0.069965
711 clan	PnCYP711A1/PgCYP711A1	0.00889	0.02177	0.40836
	PnCYP711A1/AtCYP711A1	0.16748	3.05557	0.05481
