# Supplementary material for: Genome and transcriptome analysis to understand the role diversification of cytochrome P450 gene under excess nitrogen treatment
Source: BMC Plant Biol. 2021 Oct 6;21:447. doi: 10.1186/s12870-021-03224-x (PMC8493724; doi:10.1186/s12870-021-03224-x)
Supplement: Supplementary file 9 — Additional file 9: Table S5. Number of each cis-acting element in the promoter regions of PnCYPs genes. [file 12870_2021_3224_MOESM9_ESM.xls]

## Sheet: Sheet1
Gene	biotic stress								abiotic stress
	ABA	MeJA		Auxin		SA	GA		Drought		Low Tem	Defense
	ABRE	CGTCA-motif	TGACG-motif	TGA-element	AuxRR-core	TCA-element	GARE-motif	P-box	MBS	G-box	LTR	TC-rich repeats
PnCYP51G1		1	1	1
PnCYP71A1	3						1		1	4
PnCYP71A2	1					1				1
PnCYP71A3	2	1	1			1	1			1	2
PnCYP71A4			1					2	1
PnCYP71A5	2	1	1	1		1			1	2		1
PnCYP71A6	5			1		1		1	1	5	2
PnCYP71A8	2								2	2
PnCYP71D1		1							1
PnCYP71D3		1		1
PnCYP71D6	3		1							3
PnCYP71D7	5		2							1		1
PnCYP71D8	5			1			1		1	5
PnCYP71D9	1				2				3	1		2
PnCYP71D10					1	1			2
PnCYP71D11	3				2		1			3		1
PnCYP71D12	1			1		1				1
PnCYP71D13		1	1			2
PnCYP71D14						2			1		1
PnCYP71D15		1	1			1	1		1		1
PnCYP71D16	1	1	1	1					1	2	1
PnCYP71D17				2					1	1		1
PnCYP71D18											1
PnCYP73A1	3	2	2			1				3		1
PnCYP73A2	4					1		1		2
PnCYP76A1	1	1	1					1		1
PnCYP76A2		1	1					2	1	2
PnCYP76A3		1	1			1
PnCYP76A4	5	1	1					2		1	1
PnCYP76A5	2		1					1		2	2	1
PnCYP76A6	1				1					1	1	1
PnCYP76A7	5				1					2
PnCYP76B2	2	1		1			1	1		2	2
PnCYP76B4	1	3	3					1		1	2
PnCYP76B5	1	2	2	1		1				1
PnCYP76B6	2			3		2		1		2		1
PnCYP76A8	2						1	1		2
PnCYP77A1	8								3	6
PnCYP77A2		1	1
PnCYP78A1		1	1								2
PnCYP78A2												1
PnCYP78A3		1		2						1
PnCYP78A4	4	2	2							2
PnCYP78A5	1	1	1	1				1		3	1	1
PnCYP79A1		1	1	1		2
PnCYP79A2	2	2		2						3
PnCYP79A3				2		1						1
PnCYP81B3	3									4
PnCYP81B4	1	1	1	1	1					1	1
PnCYP81B5					1						1	2
PnCYP81B7		2	2						1
PnCYP82C1	7	5	5	1		2		1	1	7	1
PnCYP82C2		1	1	2		2			1	1
PnCYP82C5				1		1
PnCYP82C6						1				1	1
PnCYP82G1				1	3				1
PnCYP84A1	4	2	2						1	3		1
PnCYP84A2		1	1		1	2						1
PnCYP89A1	1			1		1				2
PnCYP92A1	4		4	1	1					3	1
PnCYP98A1	3	3	3			1				4
PnCYP98A2								1				1
PnCYP701A1	1	1	1	1		1	1			2
PnCYP701A2	1	1	1	1						1
PnCYP703A1	1					4	1			1
PnCYP706A1	6	4	4			1				6
PnCYP712A2	1	1	1			1			1	1	3
PnCYP712A3	2	2	2							1
PnCYP736A2	2	2	2			1				2		1
PnCYP736A3	2	1	1	1		1		1	2	1	1
PnCYP736A4	2			1						1
PnCYP736A5	1				1	1
PnCYP736A6		1		1		1		1		2		1
PnCYP736A7	1					2			1	1
PnCYP736A12	1			1						1	1
PnCYP72A1		3	3	1							1
PnCYP72A2	3			1	2				1	2	2	1
PnCYP72A3				2					1
PnCYP72A4	2	1	1							2	1
PnCYP72A7				1		1		2	1
PnCYP74A1	1	1		1			1			1
PnCYP74B1	3					1				2
PnCYP714A1	3		1	2		1	1		2	1		1
PnCYP714C1	2	1	1					1		3
PnCYP714C2		1	1	1
PnCYP715A1	3	1	1	1						2	2
PnCYP734A2	1									1
PnCYP734A3		1	1							1
PnCYP734A4		2	2	1		2
PnCYP734A5						2					1
PnCYP735A1			1	1	1	1	1	1	1
PnCYP749A1					1						1	1
PnCYP749A2				1		1			1		1
PnCYP85A1	1			2		1		1	1	1	2
PnCYP85A3				1				1
PnCYP87A1	1			1		1			1	1		1
PnCYP87A3	1	2	2					1		1	2
PnCYP88A1	2	1				1		2	1	1
PnCYP88A2	3		2							4	1
PnCYP88A3	4			3						5	1
PnCYP88A4	1	1	1		1				1	2
PnCYP88A6				5		1	1					1
PnCYP90A1		1	1			1
PnCYP90A2	3						1			2
PnCYP90B1		3	3								1
PnCYP90B2	1		1			1				1	2
PnCYP707A1	2	1	1			2			1	4	1
PnCYP707A2	3					1				2
PnCYP707A3								1				1
PnCYP716A1	5			1		2		1		6		2
PnCYP716A2	4	1	1			1			1	3
PnCYP716A3	1	1	1	4		1				1		1
PnCYP716A4	2				1				4	2
PnCYP716A6		1	1	3				2
PnCYP716A7	2	2	2						2	1
PnCYP86A2	1	1	1			2						1
PnCYP86A3	1		1	1				1		1	1
PnCYP86A4	6	2	2						1	4
PnCYP86B1		2	2	2		1						2
PnCYP86B2	8	2	2					2		6
PnCYP94A1	4	1	1							2
PnCYP94A2	4	2	2							2
PnCYP94B1	2	4	4			1			1	3
PnCYP94C1						1					1
PnCYP94C2	5	2	2			2	1	1		2		1
PnCYP94C3	4	1	1		1					2	1
PnCYP96A2	1	3	3							2
PnCYP96A4		1	1				1			1
PnCYP96A5	2	3	3			1	1			1	3
PnCYP96A6		2	2	1							1
PnCYP96A7	2			1						1	1
PnCYP704B1						1	1		2		2
PnCYP704C1	1	1	1							1
PnCYP97B1						1		1			1
PnCYP710A1	1	1			1			1	1	3		1
PnCYP711A1	1	1	1	1			1			1		1
