# Supplementary material for: Genome and transcriptome analysis to understand the role diversification of cytochrome P450 gene under excess nitrogen treatment
Source: BMC Plant Biol. 2021 Oct 6;21:447. doi: 10.1186/s12870-021-03224-x (PMC8493724; doi:10.1186/s12870-021-03224-x)
Supplement: Supplementary file 10 — Additional file 10: Table S6. List of predicted miRNA-target interactions. [file 12870_2021_3224_MOESM10_ESM.xls]

## Sheet: psRNATargetJob-1607245657414437
List of predicted miRNA-target interactions
miRNA_Acc	Target_Acc	Expectation	UPE	miRNA_start	miRNA_end	Target_start	Target_end	miRNA_aligned_fragment	Target_aligned_fragment	Inhibition	Multiplicity
miR164-5p	PnCYP736A9	3	18.679	1	21	33	53	UGGAGAAGGGGAGCACGUGCA	UGUACUUGCUUACCUUCUCCA	Translation	1
miR164-5p	PnCYP736A10	3	18.679	1	21	33	53	UGGAGAAGGGGAGCACGUGCA	UGUACUUGCUUACCUUCUCCA	Translation	1
miR171a3-5p	PnCYP86A3	3	24.3	1	20	124	142	UGUUGGAAUGGCUCAAUCAA	UUGAUUGAGC-AUUCCAACC	Translation	1
