# Supplementary material for: Genome and transcriptome analysis to understand the role diversification of cytochrome P450 gene under excess nitrogen treatment
Source: BMC Plant Biol. 2021 Oct 6;21:447. doi: 10.1186/s12870-021-03224-x (PMC8493724; doi:10.1186/s12870-021-03224-x)
Supplement: Supplementary file 11 — Additional file 11: Table S7. Detailed information list of GO annotation and subcellular localization prediction of PnCYP proteins. [file 12870_2021_3224_MOESM11_ESM.xls]

## Sheet: all.GO.level2.stat
GO ID (level1)	GO Term (level1)	GO ID (level2)	GO Term (level2)	Gene Number (Pn)	Gene List (Pn)
GO:0008150	biological_process	GO:0008152	metabolic process	176	PnCYP71A2,PnCYP81B6,PnCYP736A7,PnCYP706A1,PnCYP71A8,PnCYP82G1,PnCYP72A6,PnCYP85A1,PnCYP81B8,PnCYP81B4,PnCYP88A4,PnCYP716A6,PnCYP76B4,PnCYP97B1,PnCYP701A1,PnCYP76A9,PnCYP736A14,PnCYP71D18,PnCYP86B1,PnCYP82C3,PnCYP707A1,PnCYP76A5,PnCYP77AI,PnCYP76B2,PnCYP735A1,PnCYP736A13,PnCYP86B2,PnCYP71D2,PnCYP736A4,PnCYP79A1,PnCYP86A2,PnCYP734A2,PnCYP703A1,PnCYP85A3,PnCYP72A4,PnCYP736A11,PnCYP88A1,PnCYP736A2,Pn…
GO:0008150	biological_process	GO:0044699	single-organism process	176	PnCYP71A2,PnCYP81B6,PnCYP736A7,PnCYP706A1,PnCYP71A8,PnCYP82G1,PnCYP72A6,PnCYP85A1,PnCYP81B8,PnCYP81B4,PnCYP88A4,PnCYP716A6,PnCYP76B4,PnCYP97B1,PnCYP701A1,PnCYP76A9,PnCYP736A14,PnCYP71D18,PnCYP86B1,PnCYP82C3,PnCYP707A1,PnCYP76A5,PnCYP77AI,PnCYP76B2,PnCYP735A1,PnCYP736A13,PnCYP86B2,PnCYP71D2,PnCYP736A4,PnCYP79A1,PnCYP86A2,PnCYP734A2,PnCYP703A1,PnCYP85A3,PnCYP72A4,PnCYP736A11,PnCYP88A1,PnCYP736A2,Pn…
GO:0008150	biological_process	GO:0009987	cellular process	18	PnCYP73A2,PnCYP716A1,PnCYP94A1,PnCYP84A1,PnCYP86B1,PnCYP76B1,PnCYP701A2,PnCYP94A2,PnCYP97A1,PnCYP716A2,PnCYP73A1,PnCYP84A2,PnCYP703A1,PnCYP76B7,PnCYP90A2,PnCYP97C1,PnCYP90A1,PnCYP707A3
GO:0008150	biological_process	GO:0050896	response to stimulus	14	PnCYP81B7,PnCYP82C4,PnCYP81B6,PnCYP90A2,PnCYP82C2,PnCYP81B8,PnCYP82G1,PnCYP81B5,PnCYP82C1,PnCYP82C3,PnCYP716A2,PnCYP82C5,PnCYP94A3,PnCYP90A1
GO:0008150	biological_process	GO:0032502	developmental process	19	PnCYP88A2,PnCYP88A5,PnCYP87A1,PnCYP88A3,PnCYP85A1,PnCYP707A1,PnCYP90B1,PnCYP87A3,PnCYP85A2,PnCYP703A1,PnCYP85A3,PnCYP90A2,PnCYP88A1,PnCYP88A4,PnCYP87A2,PnCYP90D1,PnCYP90B2,PnCYP88A6,PnCYP90A1
GO:0008150	biological_process	GO:0032501	multicellular organismal process	19	PnCYP88A2,PnCYP88A5,PnCYP87A1,PnCYP88A3,PnCYP85A1,PnCYP707A1,PnCYP90B1,PnCYP87A3,PnCYP85A2,PnCYP703A1,PnCYP85A3,PnCYP90A2,PnCYP88A1,PnCYP88A4,PnCYP87A2,PnCYP90D1,PnCYP90B2,PnCYP88A6,PnCYP90A1
GO:0008150	biological_process	GO:0065007	biological regulation	21	PnCYP734A1,PnCYP88A2,PnCYP88A5,PnCYP87A1,PnCYP88A3,PnCYP85A1,PnCYP707A1,PnCYP90B1,PnCYP734A5,PnCYP87A3,PnCYP85A2,PnCYP85A3,PnCYP90A2,PnCYP88A1,PnCYP88A4,PnCYP87A2,PnCYP90D1,PnCYP90B2,PnCYP88A6,PnCYP94A3,PnCYP90A1
GO:0008150	biological_process	GO:0051704	multi-organism process	11	PnCYP81B7,PnCYP82C4,PnCYP81B6,PnCYP82C2,PnCYP81B8,PnCYP82G1,PnCYP81B5,PnCYP82C1,PnCYP82C3,PnCYP716A2,PnCYP82C5
GO:0008150	biological_process	GO:0071840	cellular component organization or biogenesis	3	PnCYP703A1,PnCYP90A2,PnCYP90A1
GO:0008150	biological_process	GO:0022414	reproductive process	3	PnCYP703A1,PnCYP90A2,PnCYP90A1
GO:0008150	biological_process	GO:0000003	reproduction	3	PnCYP703A1,PnCYP90A2,PnCYP90A1
GO:0005575	cellular_component	GO:0016020	membrane	174	PnCYP71A2,PnCYP81B6,PnCYP96A5,PnCYP736A7,PnCYP706A1,PnCYP71A8,PnCYP82G1,PnCYP72A6,PnCYP85A1,PnCYP81B8,PnCYP88A4,PnCYP716A6,PnCYP81B4,PnCYP76B4,PnCYP701A1,PnCYP76A9,PnCYP736A14,PnCYP71D18,PnCYP82C3,PnCYP86B1,PnCYP707A1,PnCYP76A5,PnCYP96A3,PnCYP76B2,PnCYP77AI,PnCYP86B2,PnCYP736A13,PnCYP71D2,PnCYP86A2,PnCYP79A1,PnCYP736A4,PnCYP734A2,PnCYP703A1,PnCYP85A3,PnCYP72A4,PnCYP88A1,PnCYP736A11,PnCYP82C1,PnCY…
GO:0005575	cellular_component	GO:0044425	membrane part	155	PnCYP71A2,PnCYP81B6,PnCYP736A7,PnCYP706A1,PnCYP71A8,PnCYP82G1,PnCYP72A6,PnCYP85A1,PnCYP81B8,PnCYP88A4,PnCYP716A6,PnCYP81B4,PnCYP76B4,PnCYP701A1,PnCYP76A9,PnCYP736A14,PnCYP71D18,PnCYP82C3,PnCYP86B1,PnCYP707A1,PnCYP76A5,PnCYP86B2,PnCYP736A13,PnCYP71D2,PnCYP86A2,PnCYP79A1,PnCYP736A4,PnCYP734A2,PnCYP703A1,PnCYP85A3,PnCYP72A4,PnCYP88A1,PnCYP736A11,PnCYP736A2,PnCYP78A2,PnCYP710A1,PnCYP82C5,PnCYP90A1,Pn…
GO:0005575	cellular_component	GO:0005623	cell	14	PnCYP94A1,PnCYP88A2,PnCYP88A5,PnCYP76B7,PnCYP86B1,PnCYP88A4,PnCYP76B1,PnCYP88A6,PnCYP701A2,PnCYP97C1,PnCYP97B1,PnCYP94A2,PnCYP77AI,PnCYP97A1
GO:0005575	cellular_component	GO:0044464	cell part	14	PnCYP94A1,PnCYP88A2,PnCYP88A5,PnCYP76B7,PnCYP86B1,PnCYP88A4,PnCYP76B1,PnCYP88A6,PnCYP701A2,PnCYP97C1,PnCYP97B1,PnCYP94A2,PnCYP77AI,PnCYP97A1
GO:0005575	cellular_component	GO:0043226	organelle	11	PnCYP88A2,PnCYP88A5,PnCYP76B7,PnCYP86B1,PnCYP88A4,PnCYP76B1,PnCYP88A6,PnCYP701A2,PnCYP97C1,PnCYP97B1,PnCYP97A1
GO:0005575	cellular_component	GO:0044422	organelle part	4	PnCYP97C1,PnCYP701A2,PnCYP76B7,PnCYP76B1
GO:0005575	cellular_component	GO:0032991	macromolecular complex	3	PnCYP94A1,PnCYP94A2,PnCYP86B1
GO:0003674	molecular_function	GO:0005488	binding	186	PnCYP71A2,PnCYP81B6,PnCYP96A5,PnCYP736A7,PnCYP706A1,PnCYP71A8,PnCYP82G1,PnCYP72A6,PnCYP85A1,PnCYP81B8,PnCYP76B6,PnCYP88A4,PnCYP716A6,PnCYP81B4,PnCYP76B4,PnCYP97B1,PnCYP701A1,PnCYP76A9,PnCYP736A14,PnCYP71D18,PnCYP82C3,PnCYP86B1,PnCYP707A1,PnCYP76A5,PnCYP96A3,PnCYP735A1,PnCYP76B2,PnCYP77AI,PnCYP86B2,PnCYP736A13,PnCYP71D2,PnCYP736A4,PnCYP79A1,PnCYP86A2,PnCYP734A2,PnCYP703A1,PnCYP85A3,PnCYP72A4,PnCYP…
GO:0003674	molecular_function	GO:0003824	catalytic activity	181	PnCYP71A2,PnCYP81B6,PnCYP96A5,PnCYP736A7,PnCYP706A1,PnCYP71A8,PnCYP82G1,PnCYP72A6,PnCYP85A1,PnCYP81B8,PnCYP76B6,PnCYP88A4,PnCYP716A6,PnCYP81B4,PnCYP76B4,PnCYP97B1,PnCYP701A1,PnCYP76A9,PnCYP736A14,PnCYP71D18,PnCYP82C3,PnCYP86B1,PnCYP707A1,PnCYP76A5,PnCYP96A3,PnCYP77AI,PnCYP76B2,PnCYP735A1,PnCYP86B2,PnCYP736A13,PnCYP71D2,PnCYP86A2,PnCYP79A1,PnCYP736A4,PnCYP734A2,PnCYP703A1,PnCYP85A3,PnCYP72A4,PnCYP…
GO:0003674	molecular_function	GO:0098772	molecular function regulator	1	PnCYP94A3

## Sheet: subcellular localization predic
Name	location
PnCYP51A1	OuterMembrane
PnCYP51G1	InnerMembrane
PnCYP701A1	Cytoplasmic
PnCYP701A2	Cytoplasmic
PnCYP703A1	Cytoplasmic
PnCYP704B1	OuterMembrane
PnCYP704C1	InnerMembrane
PnCYP704C2	Cytoplasmic
PnCYP704C3	InnerMembrane
PnCYP704C4	Cytoplasmic
PnCYP706A1	InnerMembrane
PnCYP707A1	Cytoplasmic
PnCYP707A2	Cytoplasmic
PnCYP707A3	InnerMembrane
PnCYP707A4	InnerMembrane
PnCYP710A1	InnerMembrane
PnCYP711A1	InnerMembrane
PnCYP712A1	Cytoplasmic
PnCYP712A2	InnerMembrane
PnCYP712A3	Cytoplasmic
PnCYP714A1	Cytoplasmic
PnCYP714C1	Cytoplasmic
PnCYP714C2	InnerMembrane
PnCYP715A1	InnerMembrane
PnCYP716A1	Periplasmic
PnCYP716A2	Cytoplasmic
PnCYP716A3	Cytoplasmic
PnCYP716A4	InnerMembrane
PnCYP716A5	InnerMembrane
PnCYP716A6	InnerMembrane
PnCYP716A7	Periplasmic
PnCYP71A1	Cytoplasmic
PnCYP71A2	Cytoplasmic
PnCYP71A3	Cytoplasmic
PnCYP71A4	Cytoplasmic
PnCYP71A5	Cytoplasmic
PnCYP71A6	InnerMembrane
PnCYP71A7	Cytoplasmic
PnCYP71A8	Cytoplasmic
PnCYP71D1	Cytoplasmic
PnCYP71D10	Cytoplasmic
PnCYP71D11	InnerMembrane
PnCYP71D12	Cytoplasmic
PnCYP71D13	InnerMembrane
PnCYP71D14	Cytoplasmic
PnCYP71D15	Cytoplasmic
PnCYP71D16	Cytoplasmic
PnCYP71D17	Cytoplasmic
PnCYP71D18	InnerMembrane
PnCYP71D19	Cytoplasmic
PnCYP71D2	Cytoplasmic
PnCYP71D3	Cytoplasmic
PnCYP71D4	Cytoplasmic
PnCYP71D5	Cytoplasmic
PnCYP71D6	Cytoplasmic
PnCYP71D7	Cytoplasmic
PnCYP71D8	Cytoplasmic
PnCYP71D9	Cytoplasmic
PnCYP72A1	Cytoplasmic
PnCYP72A2	InnerMembrane
PnCYP72A3	Cytoplasmic
PnCYP72A4	Cytoplasmic
PnCYP72A5	Cytoplasmic
PnCYP72A6	InnerMembrane
PnCYP72A7	Cytoplasmic
PnCYP72A8	Cytoplasmic
PnCYP72A9	Cytoplasmic
PnCYP734A1	Cytoplasmic
PnCYP734A2	InnerMembrane
PnCYP734A3	InnerMembrane
PnCYP734A4	InnerMembrane
PnCYP734A5	InnerMembrane
PnCYP735A1	Cytoplasmic
PnCYP736A1	Cytoplasmic
PnCYP736A10	Cytoplasmic
PnCYP736A11	Cytoplasmic
PnCYP736A12	Cytoplasmic
PnCYP736A13	InnerMembrane
PnCYP736A14	InnerMembrane
PnCYP736A2	Cytoplasmic
PnCYP736A3	InnerMembrane
PnCYP736A4	InnerMembrane
PnCYP736A5	InnerMembrane
PnCYP736A6	InnerMembrane
PnCYP736A7	InnerMembrane
PnCYP736A8	Cytoplasmic
PnCYP736A9	Cytoplasmic
PnCYP73A1	Cytoplasmic
PnCYP73A2	Cytoplasmic
PnCYP749A1	Cytoplasmic
PnCYP749A2	InnerMembrane
PnCYP74A1	Cytoplasmic
PnCYP74A2	Cytoplasmic
PnCYP74B1	OuterMembrane
PnCYP74B2	OuterMembrane
PnCYP75B1	Cytoplasmic
PnCYP75B2	Cytoplasmic
PnCYP76A1	InnerMembrane
PnCYP76A2	InnerMembrane
PnCYP76A3	InnerMembrane
PnCYP76A4	InnerMembrane
PnCYP76A5	InnerMembrane
PnCYP76A6	InnerMembrane
PnCYP76A7	Cytoplasmic
PnCYP76A8	InnerMembrane
PnCYP76A9	Cytoplasmic
PnCYP76B1	Cytoplasmic
PnCYP76B2	Cytoplasmic
PnCYP76B3	Cytoplasmic
PnCYP76B4	Cytoplasmic
PnCYP76B5	InnerMembrane
PnCYP76B6	InnerMembrane
PnCYP76B7	Cytoplasmic
PnCYP76B8	Cytoplasmic
PnCYP77A1	InnerMembrane
PnCYP77A2	InnerMembrane
PnCYP78A1	Cytoplasmic
PnCYP78A2	Cytoplasmic
PnCYP78A3	InnerMembrane
PnCYP78A4	InnerMembrane
PnCYP78A5	Cytoplasmic
PnCYP79A1	Cytoplasmic
PnCYP79A2	Cytoplasmic
PnCYP79A3	Cytoplasmic
PnCYP79A4	Cytoplasmic
PnCYP81B1	Cytoplasmic
PnCYP81B2	Cytoplasmic
PnCYP81B3	Cytoplasmic
PnCYP81B4	Cytoplasmic
PnCYP81B5	Cytoplasmic
PnCYP81B6	InnerMembrane
PnCYP81B7	InnerMembrane
PnCYP81B8	InnerMembrane
PnCYP82C1	InnerMembrane
PnCYP82C2	InnerMembrane
PnCYP82C3	InnerMembrane
PnCYP82C4	Cytoplasmic
PnCYP82C5	Cytoplasmic
PnCYP82C6	InnerMembrane
PnCYP82G1	Cytoplasmic
PnCYP84A1	Cytoplasmic
PnCYP84A2	Cytoplasmic
PnCYP85A1	Cytoplasmic
PnCYP85A2	Cytoplasmic
PnCYP85A3	Cytoplasmic
PnCYP86A1	Cytoplasmic
PnCYP86A2	Cytoplasmic
PnCYP86A3	Cytoplasmic
PnCYP86A4	InnerMembrane
PnCYP86B1	Cytoplasmic
PnCYP86B2	Cytoplasmic
PnCYP87A1	InnerMembrane
PnCYP87A2	InnerMembrane
PnCYP87A3	InnerMembrane
PnCYP88A1	Periplasmic
PnCYP88A2	InnerMembrane
PnCYP88A3	InnerMembrane
PnCYP88A4	Cytoplasmic
PnCYP88A5	Cytoplasmic
PnCYP88A6	Cytoplasmic
PnCYP89A1	Cytoplasmic
PnCYP90A1	InnerMembrane
PnCYP90A2	InnerMembrane
PnCYP90B1	Cytoplasmic
PnCYP90B2	Cytoplasmic
PnCYP90D1	OuterMembrane
PnCYP92A1	Cytoplasmic
PnCYP93A1	Cytoplasmic
PnCYP94A1	InnerMembrane
PnCYP94A2	InnerMembrane
PnCYP94A3	InnerMembrane
PnCYP94B1	Cytoplasmic
PnCYP94B2	Cytoplasmic
PnCYP94C1	Cytoplasmic
PnCYP94C2	Cytoplasmic
PnCYP94C3	OuterMembrane
PnCYP96A1	Cytoplasmic
PnCYP96A2	Cytoplasmic
PnCYP96A3	Cytoplasmic
PnCYP96A4	Cytoplasmic
PnCYP96A5	Cytoplasmic
PnCYP96A6	InnerMembrane
PnCYP96A7	Cytoplasmic
PnCYP97A1	Cytoplasmic
PnCYP97B1	Cytoplasmic
PnCYP97C1	Cytoplasmic
PnCYP98A1	InnerMembrane
PnCYP98A2	Cytoplasmic
