# Supplementary material for: Genome and transcriptome analysis to understand the role diversification of cytochrome P450 gene under excess nitrogen treatment
Source: BMC Plant Biol. 2021 Oct 6;21:447. doi: 10.1186/s12870-021-03224-x (PMC8493724; doi:10.1186/s12870-021-03224-x)
Supplement: Supplementary file 12 — Additional file 12: Table S8. List of CYP51, CYP74, CYP97 members functional divergence results. [file 12870_2021_3224_MOESM12_ESM.xls]

## Sheet: 51HG1
ThetaML	0.472903
AlphaML	1.56767
SE Theta	0.135917
LRT Theta	12.1058
posterior probability
236	0.731328
271	0.740483
397	0.854883
419	0.702873
421	0.696815
423	0.730383
432	0.694309
435	0.720813
439	0.714581
554	0.806756
600	0.718567
610	0.715612
648	0.906611
649	0.709455

## Sheet: 74AB1
ThetaML	0.2984
AlphaML	1.45098
SE Theta	0.091536
LRT Theta	10.6271
posterior probability
227	0.880496
308	0.753734
311	0.88563
413	0.72273
505	0.681783
631	0.671592

## Sheet: 97AB1
ThetaML	0.5808
AlphaML	0.417234
SE Theta	0.187075
LRT Theta	9.63873
posterior probability
226	0.695716
228	0.804263
243	0.686228
264	0.742908
299	0.695716
313	0.695716
314	0.695716
318	0.684058
319	0.684058
324	0.695716
325	0.695716
331	0.695716
334	0.695716
430	0.686228
433	0.686228
443	0.684058
511	0.804263
512	0.686228
551	0.686228
565	0.804263
567	0.804263
614	0.695716
617	0.833854
621	0.865533
629	0.695716
632	0.684058
634	0.686228
640	0.695716
654	0.686228

## Sheet: 97AB2
Theta-II	0.244339
Theta SE	0.058375
posterior probability
229	8.3458
232	1.60106
236	2.43605
241	1.17957
242	8.3458
264	1.55305
265	8.3458
266	1.64818
273	1.16044
294	2.3802
296	8.3458
302	8.3458
303	2.3802
310	2.43605
314	2.37862
320	2.67007
325	2.37862
327	8.3458
331	2.37862
334	2.37862
404	8.3458
406	8.3458
408	2.3802
411	8.3458
412	8.3458
437	2.43605
442	1.63766
443	2.5581
444	1.66857
495	8.3458
497	2.43605
513	1.26686
552	1.12656
553	8.3458
555	1.5839
557	8.3458
562	2.43605
564	1.27384
595	8.3458
610	8.3458
613	2.37862
617	8.3458
625	2.77805
628	2.37862
630	8.3458
635	8.3458
636	2.3802
639	2.37862
641	8.3458
649	8.3458
650	2.3802
653	2.52948

## Sheet: 97AC1
ThetaML	0.5336
AlphaML	0.39821
SE Theta	0.161246
LRT Theta	10.951
posterior probability
226	0.673728
229	0.70679
232	0.673728
241	0.865744
271	0.773986
290	0.70679
291	0.705246
295	0.689205
299	0.673728
304	0.70679
320	0.697363
324	0.673728
325	0.673728
334	0.673728
438	0.705246
558	0.70679
614	0.673728
615	0.697701
617	0.837716
621	0.873396
623	0.70679
627	0.697363
628	0.690485
630	0.70679

## Sheet: 97AC2
Theta-II	0.237396
Theta SE	0.055073
posterior probability
225	2.34235
228	2.55298
231	2.01924
232	2.22595
233	2.01924
235	2.01924
236	2.55298
238	2.01924
240	2.01924
241	1.19391
242	9.11506
243	1.51488
265	9.11506
266	2.34235
271	1.09325
287	9.11506
290	1.34076
291	1.34812
294	9.11506
302	9.11506
303	9.11506
308	9.11506
317	2.01924
327	2.01924
331	1.07626
334	2.22595
400	2.01924
406	9.11506
408	2.01924
409	2.01924
413	9.11506
420	2.01924
421	2.01924
424	2.01924
431	9.11506
432	9.11506
503	9.11506
511	9.11506
512	1.49598
513	2.37079
552	1.4732
556	1.45832
558	1.34076
562	2.01924
563	2.47506
568	2.41553
596	2.41553
597	2.01924
598	2.01924
601	2.01924
611	9.11506
614	2.22595
617	1.28996
618	2.01924
626	9.11506
631	9.11506
636	9.11506
637	2.01924
639	2.01924
640	1.11562
651	2.47506
654	1.49598

## Sheet: 97BC1
ThetaML	0.4912
AlphaML	0.426941
SE Theta	0.150662
LRT Theta	10.6294
posterior probability
229	0.723785
264	0.75243
271	0.806839
290	0.723785
291	0.721805
295	0.701093
304	0.723785
314	0.721805
331	0.723785
511	0.839263
513	0.752718
558	0.723785
627	0.711659
628	0.702754
629	0.721805
630	0.723785
640	0.702754

## Sheet: 97BC2
Theta-II	0.24097
Theta SE	0.058073
posterior probability
226	1.16381
228	1.15125
229	1.58129
232	2.64958
236	1.7964
241	2.64958
243	2.82378
264	1.58827
265	1.16381
266	2.64958
271	1.2954
273	1.71087
287	10.0651
288	1.16381
290	1.58129
291	1.58977
296	10.0651
299	1.16381
308	10.0651
312	1.16381
314	1.58977
315	1.16381
320	1.34275
324	1.16381
325	10.0651
327	10.0651
331	1.58129
398	1.16381
403	1.16381
404	10.0651
408	2.5308
409	1.16381
411	2.75324
412	10.0651
413	10.0651
420	1.16381
421	1.16381
424	1.16381
431	10.0651
432	10.0651
437	2.64958
439	1.16381
442	1.71385
443	10.0651
495	10.0651
497	2.64958
503	10.0651
506	1.16381
511	1.2954
512	2.75324
513	1.5871
553	10.0651
558	1.58129
563	1.77154
565	1.15125
568	1.75198
596	2.81286
598	1.16381
601	1.16381
617	10.0651
618	10.0651
629	1.58977
633	1.84396
634	1.16381
636	10.0651
637	2.5308
639	1.16381
640	1.67695
650	10.0651
