# Supplementary material for: Genome and transcriptome analysis to understand the role diversification of cytochrome P450 gene under excess nitrogen treatment
Source: BMC Plant Biol. 2021 Oct 6;21:447. doi: 10.1186/s12870-021-03224-x (PMC8493724; doi:10.1186/s12870-021-03224-x)
Supplement: Supplementary file 13 — Additional file 13: Table S9. List of FKPM values of 187 PnCYP450s under three kinds of nitrogen fertilizers treatment. [file 12870_2021_3224_MOESM13_ESM.xls]

## Sheet: Sheet1
clan	name	15A1-FPKM	15A2-FPKM	15A3-FPKM	15N1-FPKM	15N2-FPKM	15N3-FPKM	15AN1-FPKM	15AN2-FPKM	15AN3-FPKM	CK1-FPKM	CK2-FPKM	CK3-FPKM
51 Clan	PnCYP51G1	92.6662	90.6033	87.5018	136.908	122.564	126.535	112.16	114.513	111.158	126.82	139.799	134.602
	PnCYP51G2	0.279231	0.277848	0.2519	2.4337	1.35887	1.16213	4.30686	3.54106	4.17841	0.638034	0.595421	1.15247
71 clan	PnCYP71A1	0.443148	0.249458	0.324856	0.247423	0.321338	0.123746	0.533522	0.589041	0.542287	0.872652	0.805435	1.09369
	PnCYP71A2	0.573456	1.15881	1.29348	1.80613	1.23949	1.51922	1.16838	1.20934	1.43948	1.34792	1.63433	1.48182
	PnCYP71A3	0.210907	0.277024	0.270565	0.117756	0.114701	0.196315	0.135424	0.140171	0.378533	0.802	0.707688	0.780778
	PnCYP71A4	2.16425	0.920361	0.56117	2.99889	3.08413	2.77871	2.70969	3.49412	2.71517	11.9443	12.3634	13.9079
	PnCYP71A5	95.5998	98.4272	105.64	119.795	139.87	128.836	123.805	130.714	131.131	73.5468	77.1723	72.4593
	PnCYP71A6	0.611966	0.0410106	0.0400545	0.122028	0.316966	0.447563	0.175421	0.145257	0.142642	1.03887	1.25283	1.10877
	PnCYP71A7	0	0	0.04787	0.0486128	0	0	0	0	0	0	0.036519	0.035814
	PnCYP71A8	0.458974	0.0478456	0.420572	0.189821	0.138673	0	0.53211	0.296565	0.166416	4.70954	5.88218	6.11822
	PnCYP71D1	66.8997	48.5847	47.7331	59.0328	54.3244	63.5761	36.1134	37.0518	39.1729	20.7057	22.6022	21.2347
	PnCYP71D10	6.89443	15.7358	13.7962	8.04832	7.29174	7.21624	5.55998	5.26072	5.07512	6.56243	7.12452	5.82502
	PnCYP71D11	0	0.123311	0.0802911	0.244611	0	0	0	0.10919	0.0357417	1.63622	1.8682	1.83213
	PnCYP71D12	0.239168	0.538531	0.569808	0.0445115	0	0	0.0383924	0.0397383	0.234139	1.39668	0.936266	0.819812
	PnCYP71D13	1.75872	1.00296	2.33836	2.503	1.81292	1.95803	1.57766	1.14595	1.35039	1.03033	1.30176	1.27662
	PnCYP71D14	5.07287	3.50464	3.54971	2.05988	2.34085	2.06046	2.18387	2.22211	1.6554	3.85178	4.57782	4.90044
	PnCYP71D15	0	0	0	0	0	0	0	0	0	0	0	0
	PnCYP71D16	243.021	189.817	186.115	210.61	213.565	206.796	113.72	130.118	121.951	70.7443	71.3898	66.4674
	PnCYP71D17	0.261914	0.294875	0.672001	1.16988	0.759684	0.633862	0.0420438	0.391659	0.384611	0.96039	0.842221	0.538669
	PnCYP71D18	2121.21	2229.97	2141.58	2185.22	2359.18	2316.06	1581.73	1559.26	1506.16	432.449	449.029	431.623
	PnCYP71D19	1209.35	1089.15	1131.17	977.317	1145.47	1159.53	872.734	853.364	797.649	262.139	255.257	249.595
	PnCYP71D2	57.8309	75.5835	78.0114	73.7731	67.1481	67.3944	49.1889	50.6673	48.2258	30.9152	31.6193	29.9715
	PnCYP71D3	56.1058	47.7834	46.9066	62.5227	62.4642	61.3762	27.7253	25.437	26.8087	23.2512	23.6651	23.8882
	PnCYP71D4	7.23541	7.91558	7.73104	7.31627	8.09717	7.09951	6.26855	6.27131	6.13713	8.33635	8.63681	7.96865
	PnCYP71D5	163.53	182.126	177.162	164.025	170.232	170.575	138.656	145.483	144.721	134.212	143.773	133.409
	PnCYP71D6	48.7488	35.2942	38.0205	41.5933	45.6794	51.1361	23.9765	27.221	25.9321	10.3388	11.017	10.1938
	PnCYP71D7	22.2123	32.1432	33.8829	23.6457	22.9926	24.101	18.7424	19.2175	19.1575	16.9572	15.8644	18.021
	PnCYP71D8	1.58803	1.69683	1.45516	1.92927	1.31945	1.76558	0.99135	1.28263	1.18757	2.30644	1.97354	1.6935
	PnCYP71D9	2.38314	3.65192	3.67597	2.95684	3.60016	3.4383	2.1678	2.07881	2.30063	1.1058	0.971796	1.08918
	PnCYP73A1	207.442	205.44	193.553	224.892	224.461	221.533	198.13	204.038	203.948	151.042	156.017	149.799
	PnCYP73A2	286.822	306.289	324.932	357.894	328.13	342.512	483.795	505.878	496.14	201.202	229.881	214.678
	PnCYP75B1	0.717085	0.514472	0.270565	0.745788	0.42057	1.02084	0.372415	0.911113	0.48177	3.98136	4.51151	4.13523
	PnCYP75B2	10.5592	7.14621	6.91461	9.82144	9.77763	10.8475	17.1403	17.4566	17.3197	22.716	22.6457	23.609
	PnCYP76A1	0	0	0	0	0	0	0.020502	0	0	0.572391	0.428553	0.402767
	PnCYP76A2	0	0	0	0	0	0	0	0.0363967	0	0	0.0306263	0.12014
	PnCYP76A3	6.94737	5.73154	5.97341	9.13984	10.0485	8.38193	4.41377	4.34766	4.45089	10.5011	10.8525	10.8665
	PnCYP76A4	1.70657	0.981194	0.738638	0.862789	1.15094	1.11102	2.82774	3.02472	3.23618	5.30536	5.17224	5.75213
	PnCYP76A5	0.43613	0.491014	0.319711	0.0811681	0.118593	0.243573	0.315044	0.108696	0.320219	1.45113	1.85975	2.36202
	PnCYP76A6	0.444597	0.634032	0.471256	0.34364	0.159941	0.549794	0.509182	1.1241	0.843552	2.06218	2.06951	2.14601
	PnCYP76A7	0	0	0	0	0	0	0.0385839	0	0	0.130571	0.0672097	0.032956
	PnCYP76A8	0.0423669	0.0397488	0.232933	0.157698	0.0384017	0.0394356	0.0340047	0.211181	0	0.402763	0.621949	0.377582
	PnCYP76A9	5.19509	5.51538	7.01536	5.08873	4.83279	6.61722	4.71836	3.63443	6.46885	11.14	9.74807	11.7155
	PnCYP76B1	5.68536	2.70868	2.97114	3.01725	3.86494	3.92766	5.20491	5.38738	4.8556	5.3083	4.71955	4.50663
	PnCYP76B2	0.0884263	0.0414809	0	0.0411425	0.200376	0.123462	0.0354866	0	0	0.0600449	0	0
	PnCYP76B3	0	0	0	0	0	0	0	0	0	0	0	0
	PnCYP76B4	0.0531044	0.0498227	0	0	0	0	0.0426229	0	0.0433231	0.10818	0.111368	0.18203
	PnCYP76B5	25.4166	26.7261	27.6337	42.8919	39.4876	41.4333	19.0594	19.1274	18.1571	10.9746	12.5603	12.225
	PnCYP76B6	0	0	0	0	0	0	0.124108	0	0	0	0	0
	PnCYP76B7	0.222084	0.0833441	0.407006	0.165329	0.442858	0.372094	0.392151	0.295199	0.543537	0.452412	0.620993	0.304502
	PnCYP76B8	0.0516807	0	0	0	0.0468438	0.048105	0	0	0.0421617	0.10528	0.0361274	0.0708598
	PnCYP77A1	0	0.122201	0	0.0808025	0.118059	0.282889	0.0348472	0	0.106259	0	0	0
	PnCYP77A2	1.68565	2.87911	3.01002	3.05673	3.29084	2.73574	1.97738	1.93898	1.83356	1.58486	1.60136	1.57044
	PnCYP78A1	0	0	0.040607	0	0.0401673	0	0.0355681	0.0368151	0.0361525	0.180549	0.433696	0.151901
	PnCYP78A2	4.6096	4.84895	4.35192	6.23922	6.20397	5.98094	6.95111	5.91829	7.29322	17.1681	20.3105	19.9184
	PnCYP78A3	0.126544	0.0395748	0.0773044	0.471024	0.0764673	0.235578	0.643262	0.350428	0.550594	2.97886	2.91921	2.89177
	PnCYP78A4	0.327422	0.115195	0.11251	0.114256	0	0.038096	0.0985488	0.306011	0.534228	0.694787	0.457769	0.44893
	PnCYP78A5	0.105051	0.246398	0.0962617	0.0488777	0	0.195566	0.0421584	0.174545	0	0.142668	0.18359	0.108027
	PnCYP79A1	0	0	0	0	0	0	0	0	0	0	0	0
	PnCYP79A2	0	0	0	0	0	0	0	0	0	0	0	0
	PnCYP79A3	0.0426481	0	0	0	0	0	0	0	0	0	0	0
	PnCYP79A4	0	0.224663	0.109713	0	0	0	0	0	0	0.0813016	0	0
	PnCYP81B1	0.618209	0.316367	0.154496	0.418381	0.407527	0.366187	0.270649	0.373516	0.229246	0.381625	0.510734	0.539402
	PnCYP81B2	0.178904	0.167848	0.409839	0.291339	0.16216	0.291421	0	0.148627	0.036488	0.303707	0.343924	0.398608
	PnCYP81B3	0	0.0470981	0	0	0.0455019	0	0.040292	0	0.0409539	0	0.0701851	0.034415
	PnCYP81B4	25.0913	22.5756	19.2624	10.7379	11.5945	11.3238	13.2106	14.1196	13.683	12.209	15.4453	13.9513
	PnCYP81B5	3.07405	3.08981	3.09494	2.84083	3.70657	2.24801	3.30712	3.13953	3.13012	5.05385	6.13253	4.46134
	PnCYP81B6	87.7766	59.9271	57.4806	61.3051	58.1623	59.4812	54.5681	64.4998	62.1757	59.1394	67.2517	63.3195
	PnCYP81B7	0	0	0	0	0	0	0	0	0	0	0	0
	PnCYP81B8	0	0	0	0	0	0	0	0	0	0	0	0
	PnCYP82C1	2.1188	2.22173	1.63697	0.927836	0.753137	1.19879	0.466832	0.655769	0.542288	2.48255	2.70092	3.18992
	PnCYP82C2	46.4438	45.9055	43.3145	23.5825	23.8442	25.6585	34.9457	35.6217	35.8806	80.5289	81.6699	79.5559
	PnCYP84A1	2.25468	0.781829	0.687377	0.892038	0.739728	0.444853	0.487322	0.519338	0.541009	2.77263	3.49515	3.36826
	PnCYP84A2	2.29264	0.834048	1.20047	4.74577	5.04674	4.96487	5.74572	6.72455	6.03097	0.317713	0.817691	0.288685
	PnCYP82C3	25.5804	26.8217	22.8478	21.3621	19.9	21.809	19.7238	21.9678	19.5671	14.133	15.4769	14.8369
	PnCYP82C4	164.807	144.787	140.606	106.714	110.053	113.628	79.1351	84.7724	79.6838	88.8492	93.5327	88.7496
	PnCYP82C5	0	0	0	0	0	0	0	0	0	0	0	0
	PnCYP82C6	44.3382	37.9817	34.7712	31.5956	28.0362	28.0291	34.5638	35.5182	34.7663	45.6339	49.8713	46.005
	PnCYP82G1	0.0852962	0.120038	0.0781595	0	0.0386566	0.0793948	0	0	0	0.926711	1.1329	0.877127
	PnCYP92A1	24.7355	13.9729	14.1566	30.4529	35.6641	35.2514	17.2182	19.8599	17.6081	28.5897	29.1698	26.7694
	PnCYP93A1	0.548359	0.791496	0.850349	0.78504	0.649972	0.274841	0.440127	0.420513	0.894715	2.32007	2.21153	1.85073
	PnCYP98A1	0	0	0	0	0	0	0	0	0	0	0	0
	PnCYP98A2	9.65357	9.33447	9.96036	11.4248	13.0308	12.8203	7.34914	6.18304	5.18229	5.21288	5.3674	5.18232
	PnCYP701A1	0.0968689	0.136324	0.22191	0.135212	0.131704	0.0450834	0	0.080475	0.0790267	1.67733	2.16692	1.66022
	PnCYP701A2	8.93977	10.1465	9.92768	8.14493	10.0018	8.19721	8.99706	8.34424	8.01946	13.2974	12.5794	13.5316
	PnCYP703A1	0.298537	0.280088	0.0781595	0.158745	0.193283	0.0396974	0.171152	0.106291	0.278342	0.0868791	0.0894395	0.146188
	PnCYP706A1	0	0.0382361	0.0373447	0.0379242	0.0738807	0.0379349	0.556082	0.406289	0.465473	0.027674	0.113958	0.0838185
	PnCYP712A1	0.618844	0.464481	0.226826	0.17276	0.0560925	0.144007	0.273185	0.308467	0.075729	0.147077	0.0648905	0.1697
	PnCYP712A2	0.0428376	0	0.0785069	0	0	0	0	0.0355879	0	0.145442	0.0299457	0.146838
	PnCYP712A3	0.856753	0.241142	0.196267	0.518213	0.194142	0.279117	0.825181	0.533818	0.559159	1.19263	1.52723	1.55648
	PnCYP736A1	4.12308	2.81514	2.51215	2.4306	2.19144	2.45138	0.710371	1.30915	0.93337	1.18732	1.04123	1.16912
	PnCYP736A2	0.0438112	0	0.0802911	0	0.119132	0.2039	0	0.145587	0	0.297495	0.0918788	0.480559
	PnCYP736A3	10.3191	6.30321	7.24266	12.9939	14.9653	18.1476	5.81527	5.3625	5.30182	13.0898	12.8309	12.1317
	PnCYP736A4	12.8073	14.4933	14.0748	21.5831	27.5655	25.3171	9.11373	10.201	8.40174	13.8967	13.9063	12.8231
	PnCYP736A5	0.132034	0.165166	0.120987	0.0819093	0.0398922	0.32773	0.105974	0.109689	0.179524	0.239083	0.369193	0.15086
	PnCYP736A6	0	0	0	0	0	0	0	0	0	0	0	0
	PnCYP736A7	347.089	411.345	384.981	361.268	379.443	406.305	268.346	261.405	258.677	134.411	139.652	127.008
	PnCYP736A8	0.219056	0.657661	0.521892	0.611528	0.277976	0.53014	0.597787	0.291174	0.536125	0.654489	0.704404	0.630734
	PnCYP736A9	0.578753	0.375915	0.489535	0.0828552	0.322822	0.455832	0.285859	0.184925	0.145278	1.33014	0.840277	0.732492
	PnCYP736A10	0	0	0.0815891	0	0	0	0	0	0	0.0302304	0	0
	PnCYP736A11	27.1405	33.8527	32.9399	13.255	17.1469	14.3044	5.33771	6.2341	5.57203	18.1548	17.3706	16.9428
	PnCYP736A12	0.0645795	0	0.0591762	0.0600945	0.0292677	0	0	0.0536502	0	0	0.0225722	0.0221364
	PnCYP736A13	0	0.123592	0.160948	0.122584	0.159205	0.204365	0.246708	0	0.143292	0.32799	0.245568	0.18062
	PnCYP736A14	0.059497	0.0930338	0.254422	0.18455	0.251667	0.221522	0.0795897	0.0494279	0	0.0808016	0.138638	0.0679807
72 clan	PnCYP72A1	0.0854853	0.0802026	0.352498	0.357968	0.154969	0.198927	0.171532	0.071018	0.0348699	0.290239	0.41831	0.322326
	PnCYP72A2	22.513	21.2894	21.4952	24.9982	25.5784	23.7095	16.1571	20.1339	16.7702	23.1481	27.2178	24.7491
	PnCYP72A3	0.642564	0.562666	0.667309	0.637801	0.582426	0.51836	0.962712	1.13881	1.01348	3.37426	4.04267	4.78691
	PnCYP72A4	18.7229	14.7195	14.9614	13.9432	14.7324	15.4793	14.4257	15.2288	15.5608	23.2366	22.0066	22.8731
	PnCYP72A5	0.51675	0.337264	0.391164	0.669025	0.712762	0.899256	0.613118	0.839928	0.568204	1.4646	1.42923	1.52486
	PnCYP72A6	0	0	0	0	0	0	0	0	0	0	0	0
	PnCYP72A7	5.00368	5.71069	5.5493	3.07878	4.9979	3.50072	5.32317	5.45863	4.61212	9.59748	10.8632	10.1835
	PnCYP72A8	0.129665	0.202754	0.316844	0.2011	0.0391766	0.0402314	0.346909	0.359071	0.211565	0.117397	0.0906428	0.0888927
	PnCYP72A9	0	0	0	0	0	0	0	0	0	0	0	0
	PnCYP714A1	166.704	121.499	108.572	101.089	98.029	99.1123	84.5254	96.4564	84.0409	80.0327	85.9942	78.4478
	PnCYP714C1	6.77938	3.82653	3.84812	2.83749	2.72128	2.5604	4.05001	4.61943	2.89882	3.56769	3.39732	4.17022
	PnCYP714C2	0	0	0	0	0	0	0	0.0355879	0	0	0.0299457	0
	PnCYP715A1	4.16277	6.4291	4.81211	1.25149	0.754634	0.894176	1.33646	1.38331	1.14943	4.39223	4.43214	4.12704
	PnCYP734A1	6.24615	6.64658	6.26871	4.59711	5.1652	5.32453	7.21713	5.79601	6.72496	4.5684	4.93737	5.00621
	PnCYP734A2	0	0.121653	0	0	0	0	0	0.0359071	0	0.763082	0.785571	1.00745
	PnCYP734A3	2.35852	1.88823	2.01711	2.28251	2.13778	2.40024	2.97833	2.63862	2.61679	1.7083	1.97847	2.15586
	PnCYP734A4	1.55545	2.43691	1.6378	1.40426	1.93871	1.66372	3.9535	3.79331	3.9915	3.90528	4.35633	4.79513
	PnCYP734A5	0.0403283	0.113509	0.221725	0.112583	0.0731079	0.150153	0.323685	0.301529	0.263202	0.766766	0.676597	1.27177
	PnCYP735A1	1.13392	1.16056	0.85013	1.43887	0.93436	1.34332	0.661901	0.856382	1.00916	2.72992	2.23389	2.33209
	PnCYP749A1	0.0947268	0.0444365	0.0434006	0.132222	0.214653	0.132259	0.15206	0.0393478	0.154558	0.418101	0.165547	0.162351
	PnCYP749A2	2.82309	3.0336	2.88031	2.05442	1.84108	1.99536	3.77877	3.61373	3.00933	9.54767	10.0539	10.4873
74 clan	PnCYP74A1	45.7827	45.9281	46.4069	35.837	36.325	39.6246	29.0103	30.0624	30.3491	28.5621	30.2609	28.5464
	PnCYP74B1	8.73221	9.35191	9.58682	6.13265	4.8535	5.13754	3.96718	4.92751	4.03236	3.63602	4.83734	3.67091
	PnCYP74A2	1.44047	2.18618	1.97993	0.985613	1.11365	1.22251	1.73424	1.26709	1.65904	1.66859	1.89546	1.62651
	PnCYP74B2	37.4365	26.2596	22.7933	24.5475	22.5994	21.4065	29.393	40.913	34.9161	22.5059	26.2984	23.2855
85 clan	PnCYP85A1	60.1129	47.5603	46.585	27.5172	28.5197	27.525	18.512	20.1694	20.9156	29.7075	29.1913	31.9233
	PnCYP85A2	0.0552346	0.0518213	0.0506132	0	0	0	0	0.0458868	0	0.0375064	0.115835	0.189332
	PnCYP85A3	0.0961442	0.0902028	0.13215	0	0	0.0894923	0.0771677	0	0.117653	0.0326428	0	0.0988681
	PnCYP87A1	0.141742	0.0443276	0	0	0	0	0.0379219	0	0	0.737904	0.792679	0.615422
	PnCYP87A2	0.0815093	0.191181	0.112034	0.227545	0.0369403	0.341414	0.196264	0.169287	0.0997443	0.055348	0.0854687	0.0838185
	PnCYP87A3	1.09632	1.92857	1.33945	2.12537	2.15304	1.5307	1.61321	1.51797	1.49065	2.10925	1.85209	1.69107
	PnCYP88A1	0.0370711	0.104341	0	0.0344965	0.0336015	0	0.178525	0.246378	0.120972	0.327245	0.336889	0.432042
	PnCYP88A2	2.4337	1.35887	1.16213	4.30686	3.54106	4.17841	0.638034	0.595421	1.15247	0.279231	0.277848	0.2519
	PnCYP88A3	3.34492	2.54195	2.57632	2.26906	2.50759	2.57095	2.23393	1.86772	1.62463	2.50685	2.79018	2.94502
	PnCYP88A4	0.114403	0.321999	0.209662	0.159686	0	0.266219	0.137734	0.190083	0.326659	0.427262	0.519827	0.549005
	PnCYP88A5	0	0	0	0	0	0	0	0	0	0	0	0
	PnCYP88A6	3.51609	3.04505	3.06419	4.41592	5.48255	5.14954	4.93374	5.16798	5.29563	6.82876	6.92688	8.02366
	PnCYP90A1	4.63207	1.18523	1.02897	1.26264	1.82361	1.48075	0.675967	0.621924	1.06878	1.14377	1.14477	1.09059
	PnCYP90A2	0.280052	0	0.17108	0.260602	0.211535	0.086892	0.187314	0.465313	0.380783	1.20439	1.20725	1.40793
	PnCYP90B1	0	0	0	0	0	0	0	0	0	0	0	0
	PnCYP90B2	0	0	0	0	0	0	0	0	0	0	0	0
	PnCYP90D1	0	0	0	0	0	0	0.036405	0.0753626	0.0370031	0.215596	0.380486	0.37314
	PnCYP707A1	0.529585	0.447172	0.339693	0.443525	0.624026	0.295767	1.27517	0.835923	1.33933	6.72468	5.51608	5.62742
	PnCYP707A2	0.34018	1.11705	1.40273	0.369314	0.256952	0.52774	0.273037	0.565218	0.323777	0.461991	0.356705	0.427555
	PnCYP707A3	0.578307	0.497356	0.485761	0.448453	0.436819	0.314006	0.0773607	0.120109	0.235895	0.752662	0.606399	0.429499
	PnCYP707A4	0.615725	0.488802	0.347205	0.352592	0.257584	0.308605	0.190075	0.314782	0.309117	0.225131	0.264876	0.0649404
	PnCYP716A1	0.278568	0.156812	0.153156	0.155533	0.0504992	0.103718	0.313019	0.231424	0.27271	2.95087	3.34941	3.5903
	PnCYP716A2	8.05162	11.8549	10.5015	6.89085	7.77749	6.01752	7.68888	8.78844	7.7193	18.9961	18.6932	19.823
	PnCYP716A3	0.166659	0	0	0.10339	0	0.0517094	0	0	0	0.603562	1.2427	1.44721
	PnCYP716A4	0	0	0	0	0	0	0	0	0	0	0	0
	PnCYP716A5	0	0	0	0	0	0	0	0	0	0	0	0
	PnCYP716A6	3.77087	2.17711	1.69677	1.97141	2.28285	2.02115	1.79455	1.78841	1.58481	7.3337	7.88074	7.86756
	PnCYP716A7	0	0	0	0	0	0	0	0.0388702	0	0	0	0
86 clan	PnCYP86A1	0	0.0220558	0.0861665	0	0	0.0218821	0.0188686	0.01953	0.0191785	0.0478897	0.0164337	0.0644656
	PnCYP86A2	0.161991	0.0379951	0.0742188	0	0	0	0.0975136	0	0.0991156	0.247496	0.2831	0.194344
	PnCYP86A3	3.46824	2.23233	2.06943	2.1766	2.59533	2.28983	3.07501	3.01529	3.42163	6.9009	6.70959	7.29888
	PnCYP86A4	1.39878	1.23032	1.88256	0.976226	1.30749	1.42406	1.96472	1.59782	2.31794	4.68976	4.85853	5.30413
	PnCYP86B1	0	0	0	0	0	0	0	0	0	0	0	0
	PnCYP86B2	1.10038	0.917667	0.672205	0.872257	0.812687	0.986308	1.30843	1.3543	0.964195	2.82275	2.67802	2.93365
	PnCYP89A1	3.09667	3.05057	2.55382	1.51284	2.31565	1.72945	3.7282	3.28006	3.66313	3.52212	3.89652	4.24587
	PnCYP94A1	0.0444169	0.0416721	0.0407006	0	0	0	0	0	0	0	0	0
	PnCYP94A2	0	0	0	0	0	0	0	0	0	0	0	0
	PnCYP94A3	128.383	164.319	153.526	146.859	137.342	148.436	148.763	157.368	146.602	134.377	146.107	132.719
	PnCYP94B1	25.8969	19.57	18.5797	18.6743	17.586	17.4782	18.9141	19.8539	20.6175	14.2207	15.6875	14.985
	PnCYP94B2	1.34591	1.22201	0.875246	0.484815	0.550943	0.404126	0.696944	0.757445	0.637554	1.82785	1.54787	1.22034
	PnCYP94C1	0.453573	0.372351	0.311718	0.105518	0.411123	0.316644	0.0910124	0.141304	0.231269	0.461991	0.475606	0.816242
	PnCYP94C2	0.852959	1.067	1.14634	1.16412	1.13392	1.53496	0.365123	0.803087	0.695853	2.04648	2.14654	1.79323
	PnCYP94C3	1.7611	1.5183	1.04676	1.01871	1.07856	1.32913	0.343825	0.276794	0.815439	1.48674	1.89656	1.56627
	PnCYP96A1	0	0	0.040237	0	0	0.0408729	0	0	0	0.268355	0.15348	0.210724
	PnCYP96A2	0	0	0	0	0	0	0	0	0	0	0	0
	PnCYP96A3	0.30843	0.28937	0.329728	0.66969	0.512534	0.287091	0.536367	0.341643	0.293558	0.383966	0.287478	0.35241
	PnCYP96A4	0	0	0	0	0	0	0	0	0	0	0	0
	PnCYP96A5	0.0505955	0.0949378	0.0463623	0.141245	0.0917204	0.09419	0.121828	0.0840658	0	0.309207	0.282951	0.416232
	PnCYP704B1	25.6148	17.6893	19.5111	21.0542	20.0564	24.1006	22.2284	23.9872	25.8932	25.9043	26.3675	25.4202
	PnCYP704C1	26.594	22.8449	22.8823	17.5885	19.9796	18.8064	25.9731	27.555	29.7533	34.5531	33.0769	35.0004
	PnCYP704C2	6.36867	4.74099	5.00626	4.92845	3.46357	3.51428	3.676	4.18581	5.02338	5.70917	6.53463	6.45177
	PnCYP704C3	2.56736	3.14356	3.30952	2.42955	2.40596	1.70116	3.00362	3.25352	2.91097	9.51447	7.81765	9.48644
	PnCYP704C4	0.174058	0.285778	0.0398737	0.121477	0.0788838	0.0405039	0.104778	0.144601	0.212998	0.354577	0.152094	0.208821
	PnCYP97A1	3.95346	3.64023	3.82834	3.74419	4.05109	4.11523	4.85694	4.48782	4.59345	7.00262	5.99094	6.97762
	PnCYP97B1	8.83964	6.80009	8.19369	7.81778	8.4443	7.57385	10.1036	10.4956	10.9852	8.89932	8.74592	9.56922
97 clan	PnCYP97C1	0.104715	0.357251	0.549552	0.354337	0.327887	0.29241	0.175734	0.173987	0.264049	0.471882	0.332732	0.515567
	PnCYP96A6	1.85741	0.941961	0.690001	2.80283	2.13859	3.55126	4.0292	4.92113	4.34112	5.86312	5.40425	4.47395
	PnCYP96A7	0.48083	0.615159	0.921254	0.325409	0.832036	0.406876	0.806937	0.87154	0.820194	4.09612	3.72793	4.64486
710 clan	PnCYP710A1	10.8268	8.67121	7.5415	10.1158	8.85606	9.17644	7.98334	7.05664	8.04269	4.21383	4.89181	4.4353
711 clan	PnCYP711A1	3.63485	3.64013	3.18103	2.09025	2.88745	2.7371	3.80248	2.85005	2.53221	5.65745	5.90983	5.87973
