# Supplementary material for: Genome and transcriptome analysis to understand the role diversification of cytochrome P450 gene under excess nitrogen treatment
Source: BMC Plant Biol. 2021 Oct 6;21:447. doi: 10.1186/s12870-021-03224-x (PMC8493724; doi:10.1186/s12870-021-03224-x)
Supplement: Supplementary file 14 — Additional file 14: Table S10. List of 107 PnCYP genes whose expression data (FPKM) > 1 in one or more treatment. [file 12870_2021_3224_MOESM14_ESM.xls]

## Sheet: Sheet1
clan	name	CK1-FPKM	CK2-FPKM	CK3-FPKM	15A1-FPKM	15A2-FPKM	15A3-FPKM	15N1-FPKM	15N2-FPKM	15N3-FPKM	15AN1-FPKM	15AN2-FPKM	15AN3-FPKM
51Clan	PnCYP51G1	92.6662	90.6033	87.5018	136.908	122.564	126.535	112.16	114.513	111.158	126.82	139.799	134.602
	PnCYP51G2	0.279231	0.277848	0.2519	2.4337	1.35887	1.16213	4.30686	3.54106	4.17841	0.638034	0.595421	1.15247
71clan	PnCYP71A2	1.34792	1.63433	1.48182	0.573456	1.15881	1.29348	1.80613	1.23949	1.51922	1.16838	1.20934	1.43948
	PnCYP71A4	11.9443	12.3634	13.9079	2.16425	0.920361	0.56117	2.99889	3.08413	2.77871	2.70969	3.49412	2.71517
	PnCYP71A5	73.5468	77.1723	72.4593	95.5998	98.4272	105.64	119.795	139.87	128.836	123.805	130.714	131.131
	PnCYP71A6	1.03887	1.25283	1.10877	0.611966	0.0410106	0.0400545	0.122028	0.316966	0.447563	0.175421	0.145257	0.142642
	PnCYP71A8	4.70954	5.88218	6.11822	0.458974	0.0478456	0.420572	0.189821	0.138673	0	0.53211	0.296565	0.166416
	PnCYP71D1	20.7057	22.6022	21.2347	66.8997	48.5847	47.7331	59.0328	54.3244	63.5761	36.1134	37.0518	39.1729
	PnCYP71D2	30.9152	31.6193	29.9715	57.8309	75.5835	78.0114	73.7731	67.1481	67.3944	49.1889	50.6673	48.2258
	PnCYP71D3	23.2512	23.6651	23.8882	56.1058	47.7834	46.9066	62.5227	62.4642	61.3762	27.7253	25.437	26.8087
	PnCYP71D4	8.33635	8.63681	7.96865	7.23541	7.91558	7.73104	7.31627	8.09717	7.09951	6.26855	6.27131	6.13713
	PnCYP71D5	134.212	143.773	133.409	163.53	182.126	177.162	164.025	170.232	170.575	138.656	145.483	144.721
	PnCYP71D6	10.3388	11.017	10.1938	48.7488	35.2942	38.0205	41.5933	45.6794	51.1361	23.9765	27.221	25.9321
	PnCYP71D7	16.9572	15.8644	18.021	22.2123	32.1432	33.8829	23.6457	22.9926	24.101	18.7424	19.2175	19.1575
	PnCYP71D8	2.30644	1.97354	1.6935	1.58803	1.69683	1.45516	1.92927	1.31945	1.76558	0.99135	1.28263	1.18757
	PnCYP71D9	1.1058	0.971796	1.08918	2.38314	3.65192	3.67597	2.95684	3.60016	3.4383	2.1678	2.07881	2.30063
	PnCYP71D10	6.56243	7.12452	5.82502	6.89443	15.7358	13.7962	8.04832	7.29174	7.21624	5.55998	5.26072	5.07512
	PnCYP71D11	1.63622	1.8682	1.83213	0	0.123311	0.0802911	0.244611	0	0	0	0.10919	0.0357417
	PnCYP71D12	1.39668	0.936266	0.819812	0.239168	0.538531	0.569808	0.0445115	0	0	0.0383924	0.0397383	0.234139
	PnCYP71D13	1.03033	1.30176	1.27662	1.75872	1.00296	2.33836	2.503	1.81292	1.95803	1.57766	1.14595	1.35039
	PnCYP71D14	3.85178	4.57782	4.90044	5.07287	3.50464	3.54971	2.05988	2.34085	2.06046	2.18387	2.22211	1.6554
	PnCYP71D16	70.7443	71.3898	66.4674	243.021	189.817	186.115	210.61	213.565	206.796	113.72	130.118	121.951
	PnCYP71D18	432.449	449.029	431.623	2121.21	2229.97	2141.58	2185.22	2359.18	2316.06	1581.73	1559.26	1506.16
	PnCYP71D19	262.139	255.257	249.595	1209.35	1089.15	1131.17	977.317	1145.47	1159.53	872.734	853.364	797.649
	PnCYP73A1	151.042	156.017	149.799	207.442	205.44	193.553	224.892	224.461	221.533	198.13	204.038	203.948
	PnCYP73A2	201.202	229.881	214.678	286.822	306.289	324.932	357.894	328.13	342.512	483.795	505.878	496.14
	PnCYP75B1	3.98136	4.51151	4.13523	0.717085	0.514472	0.270565	0.745788	0.42057	1.02084	0.372415	0.911113	0.48177
	PnCYP75B2	22.716	22.6457	23.609	10.5592	7.14621	6.91461	9.82144	9.77763	10.8475	17.1403	17.4566	17.3197
	PnCYP76A3	10.5011	10.8525	10.8665	6.94737	5.73154	5.97341	9.13984	10.0485	8.38193	4.41377	4.34766	4.45089
	PnCYP76A4	5.30536	5.17224	5.75213	1.70657	0.981194	0.738638	0.862789	1.15094	1.11102	2.82774	3.02472	3.23618
	PnCYP76A5	1.45113	1.85975	2.36202	0.43613	0.491014	0.319711	0.0811681	0.118593	0.243573	0.315044	0.108696	0.320219
	PnCYP76A6	2.06218	2.06951	2.14601	0.444597	0.634032	0.471256	0.34364	0.159941	0.549794	0.509182	1.1241	0.843552
	PnCYP76A9	11.14	9.74807	11.7155	5.19509	5.51538	7.01536	5.08873	4.83279	6.61722	4.71836	3.63443	6.46885
	PnCYP76B1	5.3083	4.71955	4.50663	5.68536	2.70868	2.97114	3.01725	3.86494	3.92766	5.20491	5.38738	4.8556
	PnCYP76B5	10.9746	12.5603	12.225	25.4166	26.7261	27.6337	42.8919	39.4876	41.4333	19.0594	19.1274	18.1571
	PnCYP77A1	1.58486	1.60136	1.57044	1.68565	2.87911	3.01002	3.05673	3.29084	2.73574	1.97738	1.93898	1.83356
	PnCYP78A2	17.1681	20.3105	19.9184	4.6096	4.84895	4.35192	6.23922	6.20397	5.98094	6.95111	5.91829	7.29322
	PnCYP78A3	2.97886	2.91921	2.89177	0.126544	0.0395748	0.0773044	0.471024	0.0764673	0.235578	0.643262	0.350428	0.550594
	PnCYP81B4	12.209	15.4453	13.9513	25.0913	22.5756	19.2624	10.7379	11.5945	11.3238	13.2106	14.1196	13.683
	PnCYP81B5	5.05385	6.13253	4.46134	3.07405	3.08981	3.09494	2.84083	3.70657	2.24801	3.30712	3.13953	3.13012
	PnCYP81B6	59.1394	67.2517	63.3195	87.7766	59.9271	57.4806	61.3051	58.1623	59.4812	54.5681	64.4998	62.1757
	PnCYP82C1	2.48255	2.70092	3.18992	2.1188	2.22173	1.63697	0.927836	0.753137	1.19879	0.466832	0.655769	0.542288
	PnCYP82C2	80.5289	81.6699	79.5559	46.4438	45.9055	43.3145	23.5825	23.8442	25.6585	34.9457	35.6217	35.8806
	PnCYP82C3	14.133	15.4769	14.8369	25.5804	26.8217	22.8478	21.3621	19.9	21.809	19.7238	21.9678	19.5671
	PnCYP82C4	88.8492	93.5327	88.7496	164.807	144.787	140.606	106.714	110.053	113.628	79.1351	84.7724	79.6838
	PnCYP82C6	45.6339	49.8713	46.005	44.3382	37.9817	34.7712	31.5956	28.0362	28.0291	34.5638	35.5182	34.7663
	PnCYP84A1	2.77263	3.49515	3.36826	2.25468	0.781829	0.687377	0.892038	0.739728	0.444853	0.487322	0.519338	0.541009
	PnCYP84A2	0.317713	0.817691	0.288685	2.29264	0.834048	1.20047	4.74577	5.04674	4.96487	5.74572	6.72455	6.03097
	PnCYP89A1	3.52212	3.89652	4.24587	3.09667	3.05057	2.55382	1.51284	2.31565	1.72945	3.7282	3.28006	3.66313
	PnCYP92A1	28.5897	29.1698	26.7694	24.7355	13.9729	14.1566	30.4529	35.6641	35.2514	17.2182	19.8599	17.6081
	PnCYP93A1	2.32007	2.21153	1.85073	0.548359	0.791496	0.850349	0.78504	0.649972	0.274841	0.440127	0.420513	0.894715
	PnCYP98A2	5.21288	5.3674	5.18232	9.65357	9.33447	9.96036	11.4248	13.0308	12.8203	7.34914	6.18304	5.18229
	PnCYP701A1	1.67733	2.16692	1.66022	0.0968689	0.136324	0.22191	0.135212	0.131704	0.0450834	0	0.080475	0.0790267
	PnCYP701A2	13.2974	12.5794	13.5316	8.93977	10.1465	9.92768	8.14493	10.0018	8.19721	8.99706	8.34424	8.01946
	PnCYP712A3	1.19263	1.52723	1.55648	0.856753	0.241142	0.196267	0.518213	0.194142	0.279117	0.825181	0.533818	0.559159
	PnCYP736A1	1.18732	1.04123	1.16912	4.12308	2.81514	2.51215	2.4306	2.19144	2.45138	0.710371	1.30915	0.93337
	PnCYP736A3	13.0898	12.8309	12.1317	10.3191	6.30321	7.24266	12.9939	14.9653	18.1476	5.81527	5.3625	5.30182
	PnCYP736A4	13.8967	13.9063	12.8231	12.8073	14.4933	14.0748	21.5831	27.5655	25.3171	9.11373	10.201	8.40174
	PnCYP736A7	134.411	139.652	127.008	347.089	411.345	384.981	361.268	379.443	406.305	268.346	261.405	258.677
	PnCYP736A9	1.33014	0.840277	0.732492	0.578753	0.375915	0.489535	0.0828552	0.322822	0.455832	0.285859	0.184925	0.145278
	PnCYP736A11	18.1548	17.3706	16.9428	27.1405	33.8527	32.9399	13.255	17.1469	14.3044	5.33771	6.2341	5.57203
72 clan	PnCYP72A2	23.1481	27.2178	24.7491	22.513	21.2894	21.4952	24.9982	25.5784	23.7095	16.1571	20.1339	16.7702
	PnCYP72A3	3.37426	4.04267	4.78691	0.642564	0.562666	0.667309	0.637801	0.582426	0.51836	0.962712	1.13881	1.01348
	PnCYP72A4	23.2366	22.0066	22.8731	18.7229	14.7195	14.9614	13.9432	14.7324	15.4793	14.4257	15.2288	15.5608
	PnCYP72A5	1.4646	1.42923	1.52486	0.51675	0.337264	0.391164	0.669025	0.712762	0.899256	0.613118	0.839928	0.568204
	PnCYP72A7	9.59748	10.8632	10.1835	5.00368	5.71069	5.5493	3.07878	4.9979	3.50072	5.32317	5.45863	4.61212
	PnCYP734A1	4.5684	4.93737	5.00621	6.24615	6.64658	6.26871	4.59711	5.1652	5.32453	7.21713	5.79601	6.72496
	PnCYP734A3	1.7083	1.97847	2.15586	2.35852	1.88823	2.01711	2.28251	2.13778	2.40024	2.97833	2.63862	2.61679
	PnCYP734A4	3.90528	4.35633	4.79513	1.55545	2.43691	1.6378	1.40426	1.93871	1.66372	3.9535	3.79331	3.9915
	PnCYP749A2	9.54767	10.0539	10.4873	2.82309	3.0336	2.88031	2.05442	1.84108	1.99536	3.77877	3.61373	3.00933
	PnCYP714A1	80.0327	85.9942	78.4478	166.704	121.499	108.572	101.089	98.029	99.1123	84.5254	96.4564	84.0409
	PnCYP714C1	3.56769	3.39732	4.17022	6.77938	3.82653	3.84812	2.83749	2.72128	2.5604	4.05001	4.61943	2.89882
	PnCYP715A1	4.39223	4.43214	4.12704	4.16277	6.4291	4.81211	1.25149	0.754634	0.894176	1.33646	1.38331	1.14943
	PnCYP735A1	2.72992	2.23389	2.33209	1.13392	1.16056	0.85013	1.43887	0.93436	1.34332	0.661901	0.856382	1.00916
74 clan	PnCYP74A1	28.5621	30.2609	28.5464	45.7827	45.9281	46.4069	35.837	36.325	39.6246	29.0103	30.0624	30.3491
	PnCYP74B1	3.63602	4.83734	3.67091	8.73221	9.35191	9.58682	6.13265	4.8535	5.13754	3.96718	4.92751	4.03236
	PnCYP74A2	1.66859	1.89546	1.62651	1.44047	2.18618	1.97993	0.985613	1.11365	1.22251	1.73424	1.26709	1.65904
	PnCYP74B2	22.5059	26.2984	23.2855	37.4365	26.2596	22.7933	24.5475	22.5994	21.4065	29.393	40.913	34.9161
85 clan	PnCYP85A1	29.7075	29.1913	31.9233	60.1129	47.5603	46.585	27.5172	28.5197	27.525	18.512	20.1694	20.9156
	PnCYP87A3	2.10925	1.85209	1.69107	1.09632	1.92857	1.33945	2.12537	2.15304	1.5307	1.61321	1.51797	1.49065
	PnCYP88A2	0.279231	0.277848	0.2519	2.4337	1.35887	1.16213	4.30686	3.54106	4.17841	0.638034	0.595421	1.15247
	PnCYP88A3	2.50685	2.79018	2.94502	3.34492	2.54195	2.57632	2.26906	2.50759	2.57095	2.23393	1.86772	1.62463
	PnCYP88A6	6.82876	6.92688	8.02366	3.51609	3.04505	3.06419	4.41592	5.48255	5.14954	4.93374	5.16798	5.29563
	PnCYP90A1	1.14377	1.14477	1.09059	4.63207	1.18523	1.02897	1.26264	1.82361	1.48075	0.675967	0.621924	1.06878
	PnCYP90A2	1.20439	1.20725	1.40793	0.280052	0	0.17108	0.260602	0.211535	0.086892	0.187314	0.465313	0.380783
	PnCYP707A1	6.72468	5.51608	5.62742	0.529585	0.447172	0.339693	0.443525	0.624026	0.295767	1.27517	0.835923	1.33933
	PnCYP716A1	2.95087	3.34941	3.5903	0.278568	0.156812	0.153156	0.155533	0.0504992	0.103718	0.313019	0.231424	0.27271
	PnCYP716A2	18.9961	18.6932	19.823	8.05162	11.8549	10.5015	6.89085	7.77749	6.01752	7.68888	8.78844	7.7193
	PnCYP716A6	7.3337	7.88074	7.86756	3.77087	2.17711	1.69677	1.97141	2.28285	2.02115	1.79455	1.78841	1.58481
86 clan	PnCYP86A3	6.9009	6.70959	7.29888	3.46824	2.23233	2.06943	2.1766	2.59533	2.28983	3.07501	3.01529	3.42163
	PnCYP86A4	4.68976	4.85853	5.30413	1.39878	1.23032	1.88256	0.976226	1.30749	1.42406	1.96472	1.59782	2.31794
	PnCYP86B2	2.82275	2.67802	2.93365	1.10038	0.917667	0.672205	0.872257	0.812687	0.986308	1.30843	1.3543	0.964195
	PnCYP94A3	134.377	146.107	132.719	128.383	164.319	153.526	146.859	137.342	148.436	148.763	157.368	146.602
	PnCYP94B1	14.2207	15.6875	14.985	25.8969	19.57	18.5797	18.6743	17.586	17.4782	18.9141	19.8539	20.6175
	PnCYP94B2	1.82785	1.54787	1.22034	1.34591	1.22201	0.875246	0.484815	0.550943	0.404126	0.696944	0.757445	0.637554
	PnCYP94C2	2.04648	2.14654	1.79323	0.852959	1.067	1.14634	1.16412	1.13392	1.53496	0.365123	0.803087	0.695853
	PnCYP94C3	1.48674	1.89656	1.56627	1.7611	1.5183	1.04676	1.01871	1.07856	1.32913	0.343825	0.276794	0.815439
	PnCYP96A6	5.86312	5.40425	4.47395	1.85741	0.941961	0.690001	2.80283	2.13859	3.55126	4.0292	4.92113	4.34112
	PnCYP96A7	4.09612	3.72793	4.64486	0.48083	0.615159	0.921254	0.325409	0.832036	0.406876	0.806937	0.87154	0.820194
	PnCYP704B1	25.9043	26.3675	25.4202	25.6148	17.6893	19.5111	21.0542	20.0564	24.1006	22.2284	23.9872	25.8932
	PnCYP704C1	34.5531	33.0769	35.0004	26.594	22.8449	22.8823	17.5885	19.9796	18.8064	25.9731	27.555	29.7533
	PnCYP704C2	5.70917	6.53463	6.45177	6.36867	4.74099	5.00626	4.92845	3.46357	3.51428	3.676	4.18581	5.02338
	PnCYP704C3	9.51447	7.81765	9.48644	2.56736	3.14356	3.30952	2.42955	2.40596	1.70116	3.00362	3.25352	2.91097
97 clan	PnCYP97A1	7.00262	5.99094	6.97762	3.95346	3.64023	3.82834	3.74419	4.05109	4.11523	4.85694	4.48782	4.59345
	PnCYP97B1	8.89932	8.74592	9.56922	8.83964	6.80009	8.19369	7.81778	8.4443	7.57385	10.1036	10.4956	10.9852
710 clan	PnCYP710A1	4.21383	4.89181	4.4353	10.8268	8.67121	7.5415	10.1158	8.85606	9.17644	7.98334	7.05664	8.04269
711 clan	PnCYP711A1	5.65745	5.90983	5.87973	3.63485	3.64013	3.18103	2.09025	2.88745	2.7371	3.80248	2.85005	2.53221
