# Supplementary material for: Genome and transcriptome analysis to understand the role diversification of cytochrome P450 gene under excess nitrogen treatment
Source: BMC Plant Biol. 2021 Oct 6;21:447. doi: 10.1186/s12870-021-03224-x (PMC8493724; doi:10.1186/s12870-021-03224-x)
Supplement: Supplementary file 15 — Additional file 15: Table S11. List of 47 PnCYP differentially expressed genes. [file 12870_2021_3224_MOESM15_ESM.xls]

## Sheet: Sheet1
name	CK1-FPKM	CK2-FPKM	CK3-FPKM	15A1-FPKM	15A2-FPKM	15A3-FPKM	15N1-FPKM	15N2-FPKM	15N3-FPKM	15AN1-FPKM	15AN2-FPKM	15AN3-FPKM
PnCYP71A4	11.9443	12.3634	13.9079	2.16425	0.920361	0.56117	2.99889	3.08413	2.77871	2.70969	3.49412	2.71517
PnCYP71A6	1.03887	1.25283	1.10877	0.611966	0.0410106	0.0400545	0.122028	0.316966	0.447563	0.175421	0.145257	0.142642
PnCYP71A8	4.70954	5.88218	6.11822	0.458974	0.0478456	0.420572	0.189821	0.138673	0	0.53211	0.296565	0.166416
PnCYP71D6	10.3388	11.017	10.1938	48.7488	35.2942	38.0205	41.5933	45.6794	51.1361	23.9765	27.221	25.9321
PnCYP71D9	1.1058	0.971796	1.08918	2.38314	3.65192	3.67597	2.95684	3.60016	3.4383	2.1678	2.07881	2.30063
PnCYP71D11	1.63622	1.8682	1.83213	0	0.123311	0.0802911	0.244611	0	0	0	0.10919	0.0357417
PnCYP71D12	1.39668	0.936266	0.819812	0.239168	0.538531	0.569808	0.0445115	0	0	0.0383924	0.0397383	0.234139
PnCYP71D16	70.7443	71.3898	66.4674	243.021	189.817	186.115	210.61	213.565	206.796	113.72	130.118	121.951
PnCYP71D18	432.449	449.029	431.623	2121.21	2229.97	2141.58	2185.22	2359.18	2316.06	1581.73	1559.26	1506.16
PnCYP71D19	262.139	255.257	249.595	1209.35	1089.15	1131.17	977.317	1145.47	1159.53	872.734	853.364	797.649
PnCYP75B1	3.98136	4.51151	4.13523	0.717085	0.514472	0.270565	0.745788	0.42057	1.02084	0.372415	0.911113	0.48177
PnCYP76A4	5.30536	5.17224	5.75213	1.70657	0.981194	0.738638	0.862789	1.15094	1.11102	2.82774	3.02472	3.23618
PnCYP76A5	1.45113	1.85975	2.36202	0.43613	0.491014	0.319711	0.0811681	0.118593	0.243573	0.315044	0.108696	0.320219
PnCYP76A6	2.06218	2.06951	2.14601	0.444597	0.634032	0.471256	0.34364	0.159941	0.549794	0.509182	1.1241	0.843552
PnCYP76B5	10.9746	12.5603	12.225	25.4166	26.7261	27.6337	42.8919	39.4876	41.4333	19.0594	19.1274	18.1571
PnCYP78A2	17.1681	20.3105	19.9184	4.6096	4.84895	4.35192	6.23922	6.20397	5.98094	6.95111	5.91829	7.29322
PnCYP78A3	2.97886	2.91921	2.89177	0.126544	0.0395748	0.0773044	0.471024	0.0764673	0.235578	0.643262	0.350428	0.550594
PnCYP82C1	2.48255	2.70092	3.18992	2.1188	2.22173	1.63697	0.927836	0.753137	1.19879	0.466832	0.655769	0.542288
PnCYP82C2	80.5289	81.6699	79.5559	46.4438	45.9055	43.3145	23.5825	23.8442	25.6585	34.9457	35.6217	35.8806
PnCYP84A1	2.77263	3.49515	3.36826	2.25468	0.781829	0.687377	0.892038	0.739728	0.444853	0.487322	0.519338	0.541009
PnCYP84A2	0.317713	0.817691	0.288685	2.29264	0.834048	1.20047	4.74577	5.04674	4.96487	5.74572	6.72455	6.03097
PnCYP93A1	2.32007	2.21153	1.85073	0.548359	0.791496	0.850349	0.78504	0.649972	0.274841	0.440127	0.420513	0.894715
PnCYP712A3	1.19263	1.52723	1.55648	0.856753	0.241142	0.196267	0.518213	0.194142	0.279117	0.825181	0.533818	0.559159
PnCYP701A1	1.67733	2.16692	1.66022	0.0968689	0.136324	0.22191	0.135212	0.131704	0.0450834	0	0.080475	0.0790267
PnCYP736A7	134.411	139.652	127.008	347.089	411.345	384.981	361.268	379.443	406.305	268.346	261.405	258.677
PnCYP736A9	1.33014	0.840277	0.732492	0.578753	0.375915	0.489535	0.0828552	0.322822	0.455832	0.285859	0.184925	0.145278
PnCYP736A11	18.1548	17.3706	16.9428	27.1405	33.8527	32.9399	13.255	17.1469	14.3044	5.33771	6.2341	5.57203
PnCYP72A3	3.37426	4.04267	4.78691	0.642564	0.562666	0.667309	0.637801	0.582426	0.51836	0.962712	1.13881	1.01348
PnCYP72A5	1.4646	1.42923	1.52486	0.51675	0.337264	0.391164	0.669025	0.712762	0.899256	0.613118	0.839928	0.568204
PnCYP749A2	9.54767	10.0539	10.4873	2.82309	3.0336	2.88031	2.05442	1.84108	1.99536	3.77877	3.61373	3.00933
PnCYP715A1	4.39223	4.43214	4.12704	4.16277	6.4291	4.81211	1.25149	0.754634	0.894176	1.33646	1.38331	1.14943
PnCYP735A1	2.72992	2.23389	2.33209	1.13392	1.16056	0.85013	1.43887	0.93436	1.34332	0.661901	0.856382	1.00916
PnCYP88A2	0.279231	0.277848	0.2519	2.4337	1.35887	1.16213	4.30686	3.54106	4.17841	0.638034	0.595421	1.15247
PnCYP90A2	1.20439	1.20725	1.40793	0.280052	0	0.17108	0.260602	0.211535	0.086892	0.187314	0.465313	0.380783
PnCYP707A1	6.72468	5.51608	5.62742	0.529585	0.447172	0.339693	0.443525	0.624026	0.295767	1.27517	0.835923	1.33933
PnCYP716A1	2.95087	3.34941	3.5903	0.278568	0.156812	0.153156	0.155533	0.0504992	0.103718	0.313019	0.231424	0.27271
PnCYP716A6	7.3337	7.88074	7.86756	3.77087	2.17711	1.69677	1.97141	2.28285	2.02115	1.79455	1.78841	1.58481
PnCYP704C3	9.51447	7.81765	9.48644	2.56736	3.14356	3.30952	2.42955	2.40596	1.70116	3.00362	3.25352	2.91097
PnCYP86A3	6.9009	6.70959	7.29888	3.46824	2.23233	2.06943	2.1766	2.59533	2.28983	3.07501	3.01529	3.42163
PnCYP86A4	4.68976	4.85853	5.30413	1.39878	1.23032	1.88256	0.976226	1.30749	1.42406	1.96472	1.59782	2.31794
PnCYP86B2	2.82275	2.67802	2.93365	1.10038	0.917667	0.672205	0.872257	0.812687	0.986308	1.30843	1.3543	0.964195
PnCYP94B2	1.82785	1.54787	1.22034	1.34591	1.22201	0.875246	0.484815	0.550943	0.404126	0.696944	0.757445	0.637554
PnCYP94C2	2.04648	2.14654	1.79323	0.852959	1.067	1.14634	1.16412	1.13392	1.53496	0.365123	0.803087	0.695853
PnCYP94C3	1.48674	1.89656	1.56627	1.7611	1.5183	1.04676	1.01871	1.07856	1.32913	0.343825	0.276794	0.815439
PnCYP96A6	5.86312	5.40425	4.47395	1.85741	0.941961	0.690001	2.80283	2.13859	3.55126	4.0292	4.92113	4.34112
PnCYP96A7	4.09612	3.72793	4.64486	0.48083	0.615159	0.921254	0.325409	0.832036	0.406876	0.806937	0.87154	0.820194
PnCYP51G2	0.279231	0.277848	0.2519	2.4337	1.35887	1.16213	4.30686	3.54106	4.17841	0.638034	0.595421	1.15247
