# Supplementary material for: Genome and transcriptome analysis to understand the role diversification of cytochrome P450 gene under excess nitrogen treatment
Source: BMC Plant Biol. 2021 Oct 6;21:447. doi: 10.1186/s12870-021-03224-x (PMC8493724; doi:10.1186/s12870-021-03224-x)
Supplement: Supplementary file 16 — Additional file 16: Table S12. List of identified P. notoginseng ABA, JA, GA, saponins biosynthesis related genes. [file 12870_2021_3224_MOESM16_ESM.xls]

## Sheet: Sheet1
	NAME	CK1	CK2	CK3	15A1	15A2	15A3	15N1	15N2	15N3	15AN1	15AN2	15AN3
JA	LOX(lipoxygenase)
Ppse_ynau_027592	PnLOX1	2.30127	2.14452	1.78814	0.4211	0.555232	0.493052	0.696638	0.424099	0.696827	1.03273	0.781546	1.11159
Ppse_ynau_051612	PnLOX2	83.3977	83.1685	81.5534	108.804	151.837	143.298	151.114	157.974	152.65	99.0015	93.4953	97.3489
Ppse_ynau_051613	PnLOX3	74.2055	75.3147	68.8388	37.5423	106.917	104.894	54.4743	55.007	52.9344	52.7079	49.8496	47.6678
Ppse_ynau_100142	PnLOX4	1.25681	1.29386	1.42232	0.941932	0.853005	0.624839	1.38406	1.52254	1.32988	1.99695	1.96658	2.14574
Ppse_ynau_070368	PnLOX5	3.40535	2.97558	3.16969	1.93259	2.11153	2.57789	1.54797	1.2639	1.7078	2.90595	3.15008	2.83395
Ppse_ynau_021745	PnLOX6	98.8259	101.463	96.6924	203.41	281.604	278.509	256.117	251.817	244.088	100.564	103.159	96.1013
Ppse_ynau_065995	PnLOX7	8.86797	8.91439	8.62184	8.0378	10.7965	10.4375	7.80655	7.64383	7.16825	8.57828	8.55061	7.78757
Ppse_ynau_130245	PnLOX8	1.40557	1.32537	1.69056	0.13014	0.489063	0.357749	0.605835	0.118172	0.239117	0.58927	1.06325	1.16345
Ppse_ynau_014506	PnLOX9	19.6435	19.915	19.7433	12.5495	17.5517	17.7115	15.9638	15.2682	15.1253	13.3746	15.8426	14.1432
Ppse_ynau_053787	PnLOX10	19.3923	19.4671	19.721	11.0997	10.692	10.5387	10.7388	11.3384	11.644	14.5691	15.6386	16.1389
	PnCYP74A
Ppse_ynau_039255	PnCYP74A1	28.5621	30.2609	28.5464	45.7827	45.9281	46.4069	35.837	36.325	39.6246	29.0103	30.0624	30.3491
Ppse_ynau_130479	PnCYP74A2	1.66859	1.89546	1.62651	1.44047	2.18618	1.97993	0.985613	1.11365	1.22251	1.73424	1.26709	1.65904
	AOC(allene oxide synthase)
-	PnAOC1	2.46958	2.54236	2.09312	1.79599	1.30588	1.728	1.50413	1.30232	1.37918	1.62169	1.97695	2.12452
Ppse_ynau_039255	PnAOC2	28.5621	30.2609	28.5464	45.7827	45.9281	46.4069	35.837	36.325	39.6246	29.0103	30.0624	30.3491
Ppse_ynau_080306	PnAOC3	119.875	131.984	116.432	174.495	126.086	113.91	186.221	186.629	204.839	152.885	170.435	149.611
	OPR(12-oxophytodienoate reductase)
Ppse_ynau_028409	PnOPR1	5.75607	5.44287	5.63911	6.53027	5.83216	6.44419	4.96657	7.45577	6.37069	6.19891	5.68592	6.1983
	PnOPR2	5.71689	4.69549	5.91111	3.10936	5.07959	4.32028	3.55164	4.94054	4.60005	4.3365	5.24123	4.88658
Ppse_ynau_035718	PnOPR3	5.83689	6.00891	5.35718	5.20959	5.86518	4.77371	8.96839	9.44402	5.81898	4.18134	7.14108	5.95005
Ppse_ynau_106704	PnOPR4	810.71	857.569	841.623	1875.94	1696.09	1632.05	2011.46	2017.4	2037.42	1154.48	1213.02	1106.97
Ppse_ynau_106705	PnOPR5	17.9855	17.4767	20.5002	33.3687	50.9516	48.8746	67.881	69.3851	81.0587	34.3125	33.8019	26.9263
Ppse_ynau_005329	PnOPR6	43.5757	46.3122	42.8145	46.7458	38.6034	34.2465	36.2419	39.7553	40.3646	46.2477	46.4481	43.9406
Ppse_ynau_016554	PnOPR7	14.3393	15.1471	14.8431	18.8212	22.0939	22.1655	22.0616	20.3061	23.0627	14.067	15.5341	13.2546
Ppse_ynau_022634	PnCYP94B1	14.2207	15.6875	14.985	25.8969	19.57	18.5797	18.6743	17.586	17.4782	18.9141	19.8539	20.6175
Ppse_ynau_110946	PnCYP94B2	1.82785	1.54787	1.22034	1.34591	1.22201	0.875246	0.484815	0.550943	0.404126	0.696944	0.757445	0.637554
Ppse_ynau_064700	PnCYP94C2	2.04648	2.14654	1.79323	0.852959	1.067	1.14634	1.16412	1.13392	1.53496	0.365123	0.803087	0.695853
Ppse_ynau_127067	PnCYP94C3	1.48674	1.89656	1.56627	1.7611	1.5183	1.04676	1.01871	1.07856	1.32913	0.343825	0.276794	0.815439
ABA	BCH(β-carotene hydroxylase)
Ppse_ynau_019714	PnBCH1	11.8514	9.77272	10.1793	5.20993	5.7535	5.1973	3.47447	3.54174	4.36452	3.83315	4.97745	3.68361
Ppse_ynau_009609	PnCYP97A1	7.00262	5.99094	6.97762	3.95346	3.64023	3.82834	3.74419	4.05109	4.11523	4.85694	4.48782	4.59345
Ppse_ynau_001347	PnCYP97B1	8.89932	8.74592	9.56922	8.83964	6.80009	8.19369	7.81778	8.4443	7.57385	10.1036	10.4956	10.9852
	NCED(epoxycarotenoid dioxygenase)
Ppse_ynau_075116	PnNCED1	9.06417	8.66287	9.728	5.04873	3.37313	4.20573	5.16078	4.95756	5.19784	5.28018	4.92512	4.89888
Ppse_ynau_086441	PnNCED2	3.44468	3.51892	3.02295	3.35591	6.62654	6.57933	2.72341	2.40516	3.05108	2.56825	2.30169	2.26027
Ppse_ynau_135182	PnNCED3	3.21777	2.50857	2.46014	0.184028	0.0863278	0.126473	0	0	0	0	0	0.112599
Ppse_ynau_043101	PnNCED4	1.35245	1.6658	1.31666	0.818026	0.86758	0.977717	0.198578	0.161188	0.165528	0.171279	0.20683	0.290154
Ppse_ynau_039709	PnNCED5	10.7072	9.04535	9.80767	3.9282	3.01675	3.32403	10.1726	9.91615	10.295	6.72452	6.22385	6.05294
Ppse_ynau_025503	PnCYP707A1	6.72468	5.51608	5.62742	0.529585	0.447172	0.339693	0.443525	0.624026	0.295767	1.27517	0.835923	1.33933
Saponin	SS(squalene synthase)
Ppse_ynau_086931	PnSS1	2.34653	2.41568	4.02737	2.41896	2.26948	0.633305	2.57253	1.25289	3.21657	2.21888	1.7225	1.40958
-	PnSS2	2.45061	3.54506	3.08529	2.8232	3.67406	3.00425	2.62713	3.96228	4.15374	3.10876	3.66284	3.30784
Ppse_ynau_043623	PnSS3	9.77494	7.14873	8.57018	8.2514	7.5973	8.20836	9.07718	7.92412	8.23333	6.41118	7.24539	6.38667
Ppse_ynau_134506	PnSS4	15.2553	13.1867	14.2363	8.64889	7.15533	7.76452	5.57967	6.68248	6.7573	5.33987	5.73374	6.66884
Ppse_ynau_102526	PnSS5	7.12981	7.08587	7.77962	10.1364	1.902	3.71532	1.7454	1.83755	1.77404	6.50859	6.4698	6.61552
	SE(squalene epoxidase)
Ppse_ynau_116502	PnSE1	1.38417	1.63863	1.1379	1.09116	1.24358	1.06256	0.969943	1.02551	0.722159	1.47249	1.45018	1.25842
Ppse_ynau_083271	PnSE2	8.8803	8.10314	9.83877	0.679363	1.15525	0.778152	1.0273	0.577294	0.63236	0.88607	1.16405	1.55878
Ppse_ynau_037148	PnSE3	5.41843	4.93223	5.2113	22.4688	19.3072	18.3953	24.9336	24.3248	26.5044	23.933	24.0044	23.7437
	DS(DS dammarenediol-II synthase)
Ppse_ynau_069981	PnDS1	8.09273	8.50009	8.21509	1.52864	3.3805	2.99589	1.70585	1.88458	1.50934	3.8055	3.16876	2.9346
Ppse_ynau_016358	PnCYP716A1	2.95087	3.34941	3.5903	0.278568	0.156812	0.153156	0.155533	0.0504992	0.103718	0.313019	0.231424	0.27271
Ppse_ynau_065611	PnCYP716A2	18.9961	18.6932	19.823	8.05162	11.8549	10.5015	6.89085	7.77749	6.01752	7.68888	8.78844	7.7193
Ppse_ynau_096532	PnCYP716A6	7.3337	7.88074	7.86756	3.77087	2.17711	1.69677	1.97141	2.28285	2.02115	1.79455	1.78841	1.58481
SA	CPS( ent-copalyl diphosphate synthase)
Ppse_ynau_033804	PnCPS1	0.475164	0.285171	0.473492	2.03103	1.88728	1.92212	3.53861	3.08923	3.91719	1.17652	1.12556	0.971173
	KS（Kaurene Synthase）
Ppse_ynau_110565	PnKS1	35.6704	33.8811	38.9316	188.461	145.337	143.543	111.989	108.195	113.093	88.8302	95.1139	92.0081
Ppse_ynau_103839	PnCYP701A1	1.67733	2.16692	1.66022	0.0968689	0.136324	0.22191	0.135212	0.131704	0.0450834	0	0.080475	0.0790267
Ppse_ynau_110470	PnCYP701A2	13.2974	12.5794	13.5316	8.93977	10.1465	9.92768	8.14493	10.0018	8.19721	8.99706	8.34424	8.01946
Ppse_ynau_113267	PnCYP88A3	2.50685	2.79018	2.94502	3.34492	2.54195	2.57632	2.26906	2.50759	2.57095	2.23393	1.86772	1.62463
Ppse_ynau_134950	PnCYP88A6	6.82876	6.92688	8.02366	3.51609	3.04505	3.06419	4.41592	5.48255	5.14954	4.93374	5.16798	5.29563
