# Supplementary material for: Genome and transcriptome analysis to understand the role diversification of cytochrome P450 gene under excess nitrogen treatment
Source: BMC Plant Biol. 2021 Oct 6;21:447. doi: 10.1186/s12870-021-03224-x (PMC8493724; doi:10.1186/s12870-021-03224-x)
Supplement: Supplementary file 17 — Additional file 17: Table S13. Primers used for the qRT-PCR analysis of PnCYP gene expression. [file 12870_2021_3224_MOESM17_ESM.xls]

## Sheet: Sheet1
Primers used in qRT-PCR
Number	Primers	Sequences
1	26sRNA F	CAGTATTTAGCCTTGGACGGAATT
2	26sRNA R	CGGGTTGTTTGGGAATGC
3	PnCYP94B2 F	AGCGGGCAGAAAGGAAAGATCAAG
4	PnCYP94B2 R	CCAAGTCAGAGACGATGAGGTTGTG
5	PnCYP701A1 F	AGCAACCGAATGGGCCTTGTATG
6	PnCYP701A1 R	CTTGTCAGACCCGCAAACCCTAC
7	PnCYP707A1 F	AGAAGCTGTGGCGGATGTTGAATAC
8	PnCYP707A1 R	GGTTTGGGTGCGTTCTCAAATCTTG
9	PnCYP716A1 F	TTCGTGGAATGTAGCCTGTGAAGTG
10	PnCYP716A1 R	TTGGGGATTGAGAAACCGTTGTAGG
11	PnCYP716A6 F	CGAGAATAAGGTGGTGGCTGTATGG
12	PnCYP716A6 R	AGCATCAGGGCAGAGAAAAGAATGG
